# Supplementary material for: Machine learning reveals microbial interactions driving plastic degradation across plastisphere environments
Source: Front Microbiol. 2026 Jan 23;16:1691658. doi: 10.3389/fmicb.2025.1691658 (PMC12876002; doi:10.3389/fmicb.2025.1691658)
Supplement: Supplementary file 2 [file Data_Sheet_1.xlsx]

## Sheet: Table S1
Table S1. Pearson correlation matrix between potential PDB and NDB genera in ocean samples.
Environment	PDB	NDB	r	p	q
Ocean	exiguobacterium	Campylobacter	0.993368	4.09704e-138	3.49755e-135
Ocean	micrococcus	Lachnospiraceae_UCG-001	0.988726	1.77155e-121	1.43544e-118
Ocean	pseudonocardia	Lachnospiraceae_UCG-001	0.988726	1.77155e-121	1.43544e-118
Ocean	schlegelella	Lachnospiraceae_UCG-001	0.988726	1.77155e-121	1.43544e-118
Ocean	micrococcus	SCGC_AAA011-D5	0.980478	2.55768e-104	1.97213e-101
Ocean	pseudonocardia	SCGC_AAA011-D5	0.980478	2.55768e-104	1.97213e-101
Ocean	schlegelella	SCGC_AAA011-D5	0.980478	2.55768e-104	1.97213e-101
Ocean	aestuariibacter	mle1-8	0.973418	1.04369e-94	7.91977e-92
Ocean	acetobacterium	Silvanigrella	0.970646	1.25486e-91	9.37338e-89
Ocean	pseudoxanthomonas	Mitsuokella	0.950769	1.17259e-75	8.62416e-73
Ocean	micrococcus	Anaerotruncus	0.949212	1.05963e-74	7.44949e-72
Ocean	pseudonocardia	Anaerotruncus	0.949212	1.05963e-74	7.44949e-72
Ocean	schlegelella	Anaerotruncus	0.949212	1.05963e-74	7.44949e-72
Ocean	rhodococcus	Cloacibacterium	0.94022	1.03837e-69	7.19424e-67
Ocean	halomonas	Ferruginibacter	0.936319	8.81186e-68	6.018e-65
Ocean	rhodoferax	Sediminibacterium	0.936285	9.15024e-68	6.16107e-65
Ocean	photobacterium	Atelocyanobacterium_(UCYN-A)	0.936264	9.3673e-68	6.21962e-65
Ocean	rhodoferax	AKYH767	0.932375	5.95568e-66	3.90024e-63
Ocean	acidovorax	Pedobacter	0.931601	1.3209e-65	8.5334e-63
Ocean	pseudoxanthomonas	Leuconostoc	0.922364	9.17405e-62	5.84766e-59
Ocean	bacteroides	Blautia	0.91999	7.47316e-61	4.70082e-58
Ocean	photobacterium	Roseimarinus	0.919434	1.20958e-60	7.50973e-58
Ocean	nocardioides	Candidatus_Accumulibacter	0.919312	1.34386e-60	8.23646e-58
Ocean	bacteroides	Collinsella	0.917571	5.92218e-60	3.58374e-57
Ocean	marinobacter	Nitratifractor	0.914439	7.88508e-59	4.71193e-56
Ocean	massilia	Perlucidibaca	0.911436	8.606e-58	5.07924e-55
Ocean	nocardioides	Sphingobium	0.910669	1.56389e-57	9.11749e-55
Ocean	bacteroides	Barnesiella	0.909204	4.81655e-57	2.77422e-54
Ocean	aquabacterium	Sulfuritalea	0.908188	1.0401e-56	5.91942e-54
Ocean	sphingomonas	Candidatus_Aquiluna	0.906458	3.77426e-56	2.12273e-53
Ocean	acidovorax	Polynucleobacter	0.905464	7.83117e-56	4.35322e-53
Ocean	halomonas	Sphingobium	0.904963	1.12798e-55	6.19818e-53
Ocean	acidovorax	Phenylobacterium	0.904042	2.19264e-55	1.19115e-52
Ocean	halomonas	Candidatus_Accumulibacter	0.903424	3.41533e-55	1.83453e-52
Ocean	bacteroides	Faecalibacterium	0.900462	2.73394e-54	1.45221e-51
Ocean	janthinobacterium	Sterolibacterium	0.900028	3.68727e-54	1.93707e-51
Ocean	photobacterium	Trichodesmium_IMS101	0.898733	8.93644e-54	4.64365e-51
Ocean	bordetella	Aminicenantales	0.894287	1.70828e-52	8.78129e-50
Ocean	acidovorax	0319-6G20	0.889253	4.12842e-51	2.09961e-48
Ocean	halomonas	Subgroup_17	0.889116	4.49198e-51	2.26046e-48
Ocean	halomonas	Phenylobacterium	0.888301	7.41022e-51	3.69014e-48
Ocean	halomonas	Vicinamibacteraceae	0.887425	1.26346e-50	6.22689e-48
Ocean	bordetella	IheB3-7	0.885757	3.44855e-50	1.68226e-47
Ocean	comamonas	Pedobacter	0.885431	4.18922e-50	2.02293e-47
Ocean	bacteroides	UCG-002	0.884912	5.70415e-50	2.72692e-47
Ocean	nocardioides	Ferruginibacter	0.884668	6.58891e-50	3.1187e-47
Ocean	comamonas	Cephaloticoccus	0.884521	7.18693e-50	3.36842e-47
Ocean	nocardioides	Candidatus_Contendobacter	0.883298	1.47329e-49	6.83805e-47
Ocean	halomonas	Pedobacter	0.883	1.75364e-49	8.06102e-47
Ocean	bacteroides	Bilophila	0.882803	1.96567e-49	8.94961e-47
Ocean	aestuariibacter	Negativicoccus	0.882259	2.69578e-49	1.2158e-46
Ocean	bordetella	Thiobacillus	0.881728	3.66187e-49	1.63607e-46
Ocean	comamonas	Sterolibacterium	0.881334	4.59212e-49	2.03269e-46
Ocean	bacteroides	Bifidobacterium	0.880969	5.66007e-49	2.48244e-46
Ocean	rhodoferax	Dokdonella	0.879685	1.17426e-48	5.10335e-46
Ocean	bacteroides	[Eubacterium]_hallii_group	0.877507	3.97254e-48	1.71091e-45
Ocean	exiguobacterium	Nitrosopumilaceae	0.877232	4.62638e-48	1.97472e-45
Ocean	halomonas	SH-PL14	0.874891	1.66661e-47	7.0508e-45
Ocean	massilia	Alkanibacter	0.872932	4.77742e-47	2.00342e-44
Ocean	rhodococcus	Thermotomaculum	0.872524	5.93462e-47	2.46705e-44
Ocean	bordetella	Bacteroidetes_vadinHA17	0.871907	8.22866e-47	3.3912e-44
Ocean	rhodoferax	Sulfuritalea	0.871853	8.46612e-47	3.45924e-44
Ocean	bordetella	JTB215	0.871103	1.25687e-46	5.09203e-44
Ocean	halomonas	OLB12	0.870023	2.20878e-46	8.87336e-44
Ocean	aquabacterium	Phaselicystis	0.865829	1.88622e-45	7.51439e-43
Ocean	marinobacter	Thalassolituus	0.864638	3.42255e-45	1.35222e-42
Ocean	halomonas	Polynucleobacter	0.864436	3.78349e-45	1.48257e-42
Ocean	photobacterium	Oceanicaulis	0.864172	4.31412e-45	1.67675e-42
Ocean	nocardioides	mle1-27	0.863682	5.49698e-45	2.11926e-42
Ocean	halomonas	Cephaloticoccus	0.862321	1.07346e-44	4.10542e-42
Ocean	nocardioides	Candidatus_Nitrotoga	0.860481	2.62123e-44	9.94529e-42
Ocean	rhodoferax	SH-PL14	0.858876	5.65318e-44	2.128e-41
Ocean	nocardioides	Zoogloea	0.858776	5.92885e-44	2.21433e-41
Ocean	streptococcus	Faecalibacterium	0.854838	3.75113e-43	1.39013e-40
Ocean	acidovorax	Ahniella	0.853852	5.90177e-43	2.17031e-40
Ocean	rhodoferax	Ahniella	0.85357	6.71586e-43	2.45083e-40
Ocean	halomonas	Terrimonas	0.852313	1.18938e-42	4.30754e-40
Ocean	brevundimonas	Perlucidibaca	0.851944	1.4054e-42	5.05161e-40
Ocean	bacteroides	Alistipes	0.85177	1.52047e-42	5.42443e-40
Ocean	halomonas	Candidatus_Nitrotoga	0.848138	7.66073e-42	2.71281e-39
Ocean	bacillus	Lachnospiraceae_UCG-006	0.848025	8.0509e-42	2.83001e-39
Ocean	rhodoferax	Terrimonas	0.847878	8.58516e-42	2.99578e-39
Ocean	bacteroides	Peptostreptococcus	0.847697	9.29298e-42	3.21928e-39
Ocean	halomonas	Saccharimonadales	0.846878	1.3291e-41	4.55222e-39
Ocean	janthinobacterium	Cephaloticoccus	0.846871	1.33312e-41	4.55222e-39
Ocean	halomonas	Paludibaculum	0.845112	2.85275e-41	9.67224e-39
Ocean	rhodoferax	Candidatus_Microthrix	0.845003	2.98962e-41	1.00649e-38
Ocean	halomonas	Lautropia	0.844927	3.08982e-41	1.03295e-38
Ocean	rhodoferax	env.OPS_17	0.842971	7.11482e-41	2.36202e-38
Ocean	exiguobacterium	Candidatus_Nomurabacteria	0.842237	9.7017e-41	3.19862e-38
Ocean	halomonas	Candidatus_Contendobacter	0.841672	1.22997e-40	4.02741e-38
Ocean	bacillus	Clostridia_UCG-014	0.840191	2.28318e-40	7.42516e-38
Ocean	bacteroides	UCG-005	0.838408	4.76779e-40	1.54006e-37
Ocean	halomonas	Candidatus_Microthrix	0.838028	5.5709e-40	1.7874e-37
Ocean	janthinobacterium	Pedobacter	0.837996	5.64485e-40	1.79905e-37
Ocean	brevundimonas	Alkanibacter	0.837941	5.77275e-40	1.82763e-37
Ocean	exiguobacterium	JL-ETNP-F27	0.835964	1.28912e-39	4.05445e-37
Ocean	aquabacterium	Acidibacter	0.835919	1.31261e-39	4.10133e-37
Ocean	acidovorax	Sphingobium	0.834626	2.20744e-39	6.85253e-37
Ocean	halomonas	Tetrasphaera	0.834416	2.40053e-39	7.40385e-37
Ocean	staphylococcus	Clostridia_UCG-014	0.834222	2.59315e-39	7.94667e-37
Ocean	halomonas	Ahniella	0.834138	2.68174e-39	8.1658e-37
Ocean	halomonas	Phaselicystis	0.83308	4.08278e-39	1.23412e-36
Ocean	janthinobacterium	Fluviicoccus	0.833067	4.10462e-39	1.23412e-36
Ocean	bacillus	Lactobacillus	0.832724	4.70107e-39	1.40462e-36
Ocean	rhodoferax	Absconditabacteriales_(SR1)	0.83219	5.80232e-39	1.72289e-36
Ocean	bacteroides	[Eubacterium]_coprostanoligenes_group	0.831257	8.36801e-39	2.46939e-36
Ocean	bacteroides	Paraprevotella	0.830404	1.16729e-38	3.42353e-36
Ocean	halomonas	OLB8	0.829212	1.85294e-38	5.40131e-36
Ocean	rhodoferax	Pajaroellobacter	0.828332	2.60014e-38	7.53348e-36
Ocean	halomonas	Run-SP154	0.828181	2.75464e-38	7.93304e-36
Ocean	chryseobacterium	Kiloniella	0.827672	3.34802e-38	9.52712e-36
Ocean	chryseobacterium	Moryella	0.827672	3.34802e-38	9.52712e-36
Ocean	chryseobacterium	JTB23	0.826996	4.33271e-38	1.22562e-35
Ocean	bacteroides	Sutterella	0.825667	7.16794e-38	2.01571e-35
Ocean	arthrobacter	KD4-96	0.82544	7.80937e-38	2.18324e-35
Ocean	aquabacterium	Ferruginibacter	0.825259	8.35924e-38	2.32338e-35
Ocean	flavobacterium	Hydrogenophaga	0.82481	9.89511e-38	2.73437e-35
Ocean	bacteroides	Parabacteroides	0.824132	1.27575e-37	3.5051e-35
Ocean	corynebacterium	Mycetocola	0.822861	2.04752e-37	5.53017e-35
Ocean	corynebacterium	SGST604	0.822861	2.04752e-37	5.53017e-35
Ocean	corynebacterium	Sphaerotilus	0.822861	2.04752e-37	5.53017e-35
Ocean	marinobacter	Leisingera	0.822672	2.19546e-37	5.89642e-35
Ocean	comamonas	Polynucleobacter	0.821666	3.18318e-37	8.5014e-35
Ocean	acidovorax	Cephaloticoccus	0.819832	6.22684e-37	1.65378e-34
Ocean	comamonas	Thauera	0.819393	7.30383e-37	1.9291e-34
Ocean	halomonas	Candidatus_Competibacter	0.819301	7.55042e-37	1.98327e-34
Ocean	comamonas	Lentimicrobiaceae	0.817178	1.62241e-36	4.23831e-34
Ocean	bacteroides	Phascolarctobacterium	0.817105	1.66531e-36	4.32672e-34
Ocean	bacteroides	RF39	0.816927	1.77472e-36	4.58607e-34
Ocean	acidovorax	Lautropia	0.816417	2.1284e-36	5.47045e-34
Ocean	halomonas	DEV114	0.816243	2.26445e-36	5.789e-34
Ocean	serratia	Nitrincolaceae	0.815042	3.46672e-36	8.81543e-34
Ocean	bacteroides	Family_XIII_AD3011_group	0.814502	4.19356e-36	1.06073e-33
Ocean	rhodoferax	UKL13-1	0.814396	4.35335e-36	1.09535e-33
Ocean	bacteroides	Megasphaera	0.813706	5.54625e-36	1.38819e-33
Ocean	bacteroides	Christensenellaceae_R-7_group	0.812691	7.90856e-36	1.96915e-33
Ocean	aquabacterium	Propionivibrio	0.81249	8.4808e-36	2.10069e-33
Ocean	rhodoferax	45677	0.81011	1.92953e-35	4.7548e-33
Ocean	nocardioides	Lentimicrobiaceae	0.809465	2.40605e-35	5.89865e-33
Ocean	bacteroides	Coprobacter	0.808036	3.91202e-35	9.54174e-33
Ocean	janthinobacterium	Acidibacter	0.807673	4.42392e-35	1.07355e-32
Ocean	paenibacillus	Haematospirillum	0.80709	5.38684e-35	1.28762e-32
Ocean	paenibacillus	Rhodobacter	0.80709	5.38684e-35	1.28762e-32
Ocean	paenibacillus	Senegalimassilia	0.80709	5.38684e-35	1.28762e-32
Ocean	acidovorax	Thauera	0.806613	6.32381e-35	1.50406e-32
Ocean	halomonas	Sulfuritalea	0.80565	8.73224e-35	2.0666e-32
Ocean	staphylococcus	Erysipelatoclostridium	0.805618	8.82493e-35	2.07825e-32
Ocean	halomonas	Zoogloea	0.803034	2.07865e-34	4.87118e-32
Ocean	aquabacterium	Fluviicoccus	0.802792	2.25119e-34	5.24976e-32
Ocean	nocardioides	Thauera	0.802107	2.81774e-34	6.53908e-32
Ocean	halomonas	Brevifollis	0.801363	3.59329e-34	8.2986e-32
Ocean	halomonas	mle1-27	0.801153	3.84836e-34	8.84494e-32
Ocean	halomonas	0319-6G20	0.799385	6.82298e-34	1.56067e-31
Ocean	halomonas	Sediminibacterium	0.799307	6.99582e-34	1.59258e-31
Ocean	nocardioides	Methanobrevibacter	0.799184	7.27827e-34	1.64903e-31
Ocean	aquabacterium	mle1-27	0.798843	8.12234e-34	1.83159e-31
Ocean	rhodoferax	Saccharimonadales	0.797379	1.29783e-33	2.91287e-31
Ocean	rhodoferax	Subgroup_17	0.797328	1.319e-33	2.94655e-31
Ocean	aquabacterium	DEV114	0.796865	1.52835e-33	3.39834e-31
Ocean	halomonas	Haliscomenobacter	0.796266	1.8479e-33	4.08985e-31
Ocean	bacteroides	Coprococcus	0.79574	2.18233e-33	4.80777e-31
Ocean	acidovorax	Ferruginibacter	0.795049	2.71372e-33	5.951e-31
Ocean	acidovorax	Absconditabacteriales_(SR1)	0.794816	2.91964e-33	6.37336e-31
Ocean	rhodoferax	Paludibacter	0.794654	3.07236e-33	6.67623e-31
Ocean	nocardioides	Phaselicystis	0.794195	3.54761e-33	7.67407e-31
Ocean	photobacterium	Labilibacter	0.793795	4.02124e-33	8.65944e-31
Ocean	novosphingobium	Subgroup_17	0.792655	5.73414e-33	1.22927e-30
Ocean	brevundimonas	Sphingopyxis	0.791773	7.53665e-33	1.60847e-30
Ocean	corynebacterium	Enhydrobacter	0.791706	7.69323e-33	1.63459e-30
Ocean	rhodococcus	UCG-010	0.791068	9.36432e-33	1.98084e-30
Ocean	chryseobacterium	SS1-B-02-17	0.79084	1.00443e-32	2.11533e-30
Ocean	acidovorax	Lacunisphaera	0.789662	1.44104e-32	3.02151e-30
Ocean	halomonas	Absconditabacteriales_(SR1)	0.789362	1.57958e-32	3.29753e-30
Ocean	bordetella	SC-I-84	0.788726	1.91664e-32	3.98377e-30
Ocean	acidovorax	Lentimicrobiaceae	0.787609	2.68855e-32	5.56401e-30
Ocean	streptococcus	Christensenellaceae_R-7_group	0.787502	2.77661e-32	5.72148e-30
Ocean	halomonas	JGI_0001001-H03	0.787386	2.8756e-32	5.90005e-30
Ocean	novosphingobium	Pirellula	0.786391	3.87924e-32	7.92526e-30
Ocean	bacteroides	Eubacterium	0.786128	4.19789e-32	8.53975e-30
Ocean	stenotrophomonas	LKC2.127-25	0.785845	4.56928e-32	9.2559e-30
Ocean	acidovorax	Sediminibacterium	0.783804	8.38637e-32	1.69164e-29
Ocean	rhodoferax	Lautropia	0.782296	1.30797e-31	2.62725e-29
Ocean	photobacterium	FS140-16B-02_marine_group	0.782205	1.3436e-31	2.68754e-29
Ocean	comamonas	Lacunisphaera	0.781987	1.43217e-31	2.85277e-29
Ocean	novosphingobium	SH-PL14	0.780939	1.9457e-31	3.8596e-29
Ocean	rhodoferax	0319-6G20	0.778382	4.07905e-31	8.05798e-29
Ocean	streptococcus	Escherichia-Shigella	0.778291	4.18722e-31	8.23763e-29
Ocean	photobacterium	Cetobacterium	0.776898	6.2408e-31	1.22274e-28
Ocean	rhodoferax	Nitrosomonas	0.775681	8.82376e-31	1.72175e-28
Ocean	photobacterium	Neisseria	0.774164	1.35467e-30	2.63258e-28
Ocean	rhodoferax	Cephaloticoccus	0.773788	1.50565e-30	2.91413e-28
Ocean	rhodoferax	CCM19a	0.773763	1.51628e-30	2.92288e-28
Ocean	massilia	67-14	0.773452	1.65437e-30	3.17627e-28
Ocean	bacteroides	Ruminococcus	0.773212	1.76965e-30	3.384e-28
Ocean	streptococcus	Parabacteroides	0.772795	1.98861e-30	3.78755e-28
Ocean	bacteroides	Escherichia-Shigella	0.772489	2.16599e-30	4.10902e-28
Ocean	ketobacter	JGI_0000069-P22	0.772288	2.29069e-30	4.3284e-28
Ocean	halomonas	Stella	0.771505	2.84833e-30	5.36091e-28
Ocean	nocardioides	OLB12	0.770161	4.13146e-30	7.74544e-28
Ocean	acidovorax	Subgroup_17	0.770107	4.19339e-30	7.83082e-28
Ocean	halomonas	Candidatus_Ovatusbacter	0.76998	4.34238e-30	8.07751e-28
Ocean	rhodoferax	Aquicella	0.769734	4.64662e-30	8.60994e-28
Ocean	marinobacter	Agarilytica	0.769571	4.8596e-30	8.96981e-28
Ocean	aquabacterium	Zoogloea	0.768184	7.10701e-30	1.30676e-27
Ocean	undibacterium	Sediminibacterium	0.768055	7.36015e-30	1.34812e-27
Ocean	flavobacterium	Sphingopyxis	0.767795	7.90155e-30	1.44176e-27
Ocean	ralstonia	Atelocyanobacterium_(UCYN-A)	0.767578	8.38399e-30	1.52397e-27
Ocean	novosphingobium	Saccharimonadales	0.767562	8.41862e-30	1.52447e-27
Ocean	streptococcus	Phascolarctobacterium	0.767474	8.62429e-30	1.55582e-27
Ocean	nocardioides	Candidatus_Competibacter	0.76732	8.99156e-30	1.61598e-27
Ocean	novosphingobium	Terrimonas	0.766343	1.17195e-29	2.09836e-27
Ocean	streptococcus	UCG-005	0.766118	1.24554e-29	2.22181e-27
Ocean	brevundimonas	CCM19a	0.765338	1.53718e-29	2.73184e-27
Ocean	rhodoferax	Ferruginibacter	0.764641	1.85383e-29	3.28238e-27
Ocean	corynebacterium	Sediminispirochaeta	0.764619	1.86468e-29	3.28941e-27
Ocean	comamonas	Phenylobacterium	0.764291	2.03611e-29	3.57862e-27
Ocean	nocardioides	Sulfuritalea	0.763831	2.30262e-29	4.0322e-27
Ocean	aquabacterium	Candidatus_Accumulibacter	0.762965	2.90051e-29	5.06065e-27
Ocean	acidovorax	Candidatus_Microthrix	0.762199	3.55468e-29	6.15706e-27
Ocean	bacillus	Candidatus_Arthromitus	0.76221	3.54443e-29	6.15706e-27
Ocean	nocardioides	OLB8	0.762102	3.64724e-29	6.29458e-27
Ocean	halomonas	Pajaroellobacter	0.761996	3.75067e-29	6.44981e-27
Ocean	aquabacterium	Dechloromonas	0.761696	4.06145e-29	6.9592e-27
Ocean	halomonas	Devosia	0.761573	4.19502e-29	7.1624e-27
Ocean	nocardioides	Run-SP154	0.761522	4.25259e-29	7.23485e-27
Ocean	rheinheimera	Inhella	0.760438	5.65672e-29	9.58955e-27
Ocean	novosphingobium	Candidatus_Microthrix	0.759678	6.90532e-29	1.16649e-26
Ocean	acinetobacter	Aerococcus	0.759335	7.5541e-29	1.27159e-26
Ocean	ketobacter	Sneathiella	0.759291	7.64118e-29	1.28173e-26
Ocean	acidovorax	UKL13-1	0.758753	8.79199e-29	1.46961e-26
Ocean	bordetella	PHOS-HE36	0.758131	1.03375e-28	1.72193e-26
Ocean	janthinobacterium	Phenylobacterium	0.757879	1.10365e-28	1.83198e-26
Ocean	novosphingobium	Lautropia	0.757088	1.3546e-28	2.24076e-26
Ocean	acidovorax	Paludibaculum	0.755071	2.27551e-28	3.75114e-26
Ocean	novosphingobium	Sediminibacterium	0.754753	2.4682e-28	4.0548e-26
Ocean	halomonas	Methanosaeta	0.754221	2.82747e-28	4.62911e-26
Ocean	acidovorax	Vicinamibacteraceae	0.753772	3.17034e-28	5.17274e-26
Ocean	brevundimonas	Aquimonas	0.753483	3.41181e-28	5.54778e-26
Ocean	rhodoferax	Haliscomenobacter	0.753361	3.51873e-28	5.70225e-26
Ocean	rhodoferax	Trichococcus	0.751671	5.39564e-28	8.71433e-26
Ocean	halomonas	Methanobrevibacter	0.751537	5.58021e-28	8.98207e-26
Ocean	staphylococcus	Enterorhabdus	0.751214	6.05224e-28	9.70917e-26
Ocean	acinetobacter	Jeotgalicoccus	0.750144	7.91514e-28	1.2613e-25
Ocean	acinetobacter	Uliginosibacterium	0.750144	7.91514e-28	1.2613e-25
Ocean	novosphingobium	Vicinamibacteraceae	0.749881	8.4519e-28	1.34236e-25
Ocean	halomonas	Dokdonella	0.749416	9.49197e-28	1.50256e-25
Ocean	bacteroides	Romboutsia	0.747819	1.41124e-27	2.22659e-25
Ocean	acidovorax	Sulfuritalea	0.746641	1.88662e-27	2.96683e-25
Ocean	halomonas	Oikopleura	0.746455	1.97492e-27	3.0955e-25
Ocean	streptococcus	Coprobacter	0.745992	2.2127e-27	3.45687e-25
Ocean	serratia	Anaerotruncus	0.745826	2.30496e-27	3.58928e-25
Ocean	ochrobactrum	Persicobacter	0.745708	2.37244e-27	3.68237e-25
Ocean	aquabacterium	OLB12	0.745688	2.38409e-27	3.68847e-25
Ocean	pseudoalteromonas	Psychrosphaera	0.745219	2.67374e-27	4.12325e-25
Ocean	serratia	Lachnospiraceae_UCG-008	0.744386	3.27577e-27	5.03542e-25
Ocean	novosphingobium	Paludibaculum	0.743649	3.918e-27	6.00333e-25
Ocean	corynebacterium	Oceanospirillum	0.743197	4.37149e-27	6.67679e-25
Ocean	pseudoalteromonas	R76-B128	0.743178	4.39214e-27	6.68696e-25
Ocean	photobacterium	Flammeovirga	0.74316	4.41136e-27	6.6949e-25
Ocean	novosphingobium	Devosia	0.742692	4.93954e-27	7.47278e-25
Ocean	acidovorax	Candidatus_Accumulibacter	0.742297	5.43302e-27	8.19341e-25
Ocean	nocardioides	Tetrasphaera	0.741835	6.07281e-27	9.12945e-25
Ocean	aestuariibacter	Marinomonas	0.741627	6.38455e-27	9.56802e-25
Ocean	nocardioides	Pedobacter	0.740114	9.1706e-27	1.37003e-24
Ocean	rheinheimera	Psychromonas	0.739793	9.90233e-27	1.47474e-24
Ocean	aquabacterium	Candidatus_Nitrotoga	0.739699	1.01248e-26	1.50202e-24
Ocean	rhodoferax	Brevifollis	0.739689	1.01483e-26	1.50202e-24
Ocean	nocardioides	Cephaloticoccus	0.739576	1.04268e-26	1.53846e-24
Ocean	bacteroides	Subdoligranulum	0.739532	1.05356e-26	1.54974e-24
Ocean	vibrio	Psychrosphaera	0.738515	1.34149e-26	1.96722e-24
Ocean	comamonas	IMCC26256	0.737868	1.5633e-26	2.28548e-24
Ocean	rhodoferax	C39	0.73778	1.59596e-26	2.32611e-24
Ocean	halomonas	Trichococcus	0.737552	1.6842e-26	2.44726e-24
Ocean	brevundimonas	Tychonema_CCAP_1459-11B	0.737078	1.88317e-26	2.72808e-24
Ocean	oleispira	Colwellia	0.73688	1.97277e-26	2.84925e-24
Ocean	rhodoferax	TM7a	0.736626	2.09426e-26	3.01561e-24
Ocean	bacteroides	Varibaculum	0.735947	2.45602e-26	3.5259e-24
Ocean	streptococcus	RF39	0.735074	3.01163e-26	4.3106e-24
Ocean	acidovorax	Pajaroellobacter	0.73453	3.418e-26	4.87764e-24
Ocean	novosphingobium	Ferruginibacter	0.733664	4.17953e-26	5.94522e-24
Ocean	novosphingobium	Hydrogenophaga	0.733652	4.19098e-26	5.94522e-24
Ocean	undibacterium	Sulfuritalea	0.733155	4.7022e-26	6.65069e-24
Ocean	novosphingobium	Ahniella	0.732724	5.19457e-26	7.32541e-24
Ocean	acidovorax	Terrimonas	0.731196	7.38072e-26	1.03777e-23
Ocean	exiguobacterium	Idiomarina	0.731123	7.50643e-26	1.05235e-23
Ocean	acidovorax	Phreatobacter	0.730943	7.82137e-26	1.0933e-23
Ocean	aliiglaciecola	SUP05_cluster	0.730777	8.12464e-26	1.13238e-23
Ocean	streptococcus	Paraprevotella	0.730526	8.60441e-26	1.19576e-23
Ocean	novosphingobium	JGI_0001001-H03	0.730074	9.54047e-26	1.322e-23
Ocean	novosphingobium	Trichococcus	0.729601	1.06243e-25	1.46794e-23
Ocean	aquabacterium	Brevifollis	0.729499	1.0874e-25	1.4981e-23
Ocean	halomonas	Fimbriimonadaceae	0.729052	1.20372e-25	1.65359e-23
Ocean	photobacterium	Thiovulum	0.728657	1.31644e-25	1.80325e-23
Ocean	novosphingobium	AKYH767	0.728252	1.44296e-25	1.97092e-23
Ocean	nocardioides	Stella	0.72763	1.66042e-25	2.26148e-23
Ocean	halomonas	AKYH767	0.726377	2.20097e-25	2.98919e-23
Ocean	rhodoferax	Polaromonas	0.726263	2.25822e-25	3.05825e-23
Ocean	novosphingobium	OLB12	0.72597	2.41128e-25	3.25632e-23
Ocean	nocardioides	DEV114	0.724876	3.07898e-25	4.14631e-23
Ocean	rhodococcus	BD2-11_terrestrial_group	0.724658	3.23221e-25	4.34042e-23
Ocean	rhodoferax	Lentimicrobium	0.724594	3.2784e-25	4.39012e-23
Ocean	staphylococcus	Marvinbryantia	0.724363	3.45127e-25	4.6087e-23
Ocean	corynebacterium	Halieaceae	0.724014	3.72955e-25	4.96643e-23
Ocean	acidovorax	SH-PL14	0.723744	3.95967e-25	5.25822e-23
Ocean	rhodoferax	SJA-28	0.722864	4.81137e-25	6.37153e-23
Ocean	aquabacterium	Cephaloticoccus	0.722412	5.31586e-25	7.02016e-23
Ocean	rhodoferax	Pedobacter	0.722042	5.76675e-25	7.59463e-23
Ocean	streptococcus	Bilophila	0.721814	6.06318e-25	7.96308e-23
Ocean	rhodoferax	Paludibaculum	0.72128	6.81841e-25	8.93044e-23
Ocean	aquabacterium	Absconditabacteriales_(SR1)	0.721099	7.09315e-25	9.26489e-23
Ocean	comamonas	Sediminibacterium	0.721082	7.11966e-25	9.27419e-23
Ocean	photobacterium	Enterovibrio	0.720752	7.65346e-25	9.94243e-23
Ocean	novosphingobium	Dokdonella	0.72025	8.5409e-25	1.10652e-22
Ocean	novosphingobium	Pajaroellobacter	0.719658	9.71847e-25	1.25568e-22
Ocean	comamonas	Ahniella	0.719578	9.88921e-25	1.2743e-22
Ocean	aquabacterium	Oikopleura	0.719399	1.02823e-24	1.31784e-22
Ocean	halomonas	Lentimicrobiaceae	0.719401	1.02785e-24	1.31784e-22
Ocean	acidovorax	Devosia	0.718718	1.19215e-24	1.52384e-22
Ocean	janthinobacterium	Polynucleobacter	0.71821	1.33105e-24	1.69235e-22
Ocean	staphylococcus	Candidatus_Arthromitus	0.71822	1.32801e-24	1.69235e-22
Ocean	novosphingobium	CL500-29_marine_group	0.716934	1.75286e-24	2.22274e-22
Ocean	bacillus	Marvinbryantia	0.716394	1.96866e-24	2.48978e-22
Ocean	novosphingobium	Haliscomenobacter	0.715935	2.17243e-24	2.74024e-22
Ocean	halomonas	Thauera	0.715247	2.51723e-24	3.16681e-22
Ocean	halomonas	Acidibacter	0.714679	2.84144e-24	3.5653e-22
Ocean	pseudoxanthomonas	Turicibacter	0.714615	2.88046e-24	3.6048e-22
Ocean	acetobacterium	UKL13-1	0.714147	3.1826e-24	3.97252e-22
Ocean	nocardioides	Phenylobacterium	0.714111	3.20691e-24	3.99243e-22
Ocean	undibacterium	Acidibacter	0.71394	3.32534e-24	4.12912e-22
Ocean	undibacterium	Aeromonas	0.713737	3.47187e-24	4.29991e-22
Ocean	acidovorax	Tepidisphaeraceae	0.713485	3.66292e-24	4.5248e-22
Ocean	aquabacterium	Sediminibacterium	0.713183	3.90535e-24	4.81183e-22
Ocean	nocardioides	Methanosaeta	0.713102	3.97273e-24	4.88227e-22
Ocean	arthrobacter	Cohaesibacter	0.712903	4.14365e-24	5.07926e-22
Ocean	pseudoalteromonas	FS140-16B-02_marine_group	0.712686	4.33776e-24	5.30361e-22
Ocean	streptococcus	UCG-002	0.711348	5.75082e-24	7.01336e-22
Ocean	aquabacterium	Terrimonas	0.711092	6.06949e-24	7.31344e-22
Ocean	desulfovibrio	Intestinimonas	0.711077	6.08867e-24	7.31344e-22
Ocean	desulfovibrio	Rapidithrix	0.711077	6.08867e-24	7.31344e-22
Ocean	desulfovibrio	Tannerellaceae	0.711077	6.08867e-24	7.31344e-22
Ocean	desulfovibrio	UBA12411	0.711077	6.08867e-24	7.31344e-22
Ocean	halomonas	Lacunisphaera	0.711129	6.02221e-24	7.31344e-22
Ocean	aquabacterium	Methanobrevibacter	0.710843	6.39484e-24	7.66195e-22
Ocean	acidovorax	Dokdonella	0.710557	6.79021e-24	8.11531e-22
Ocean	nocardioides	Terrimonas	0.710437	6.9629e-24	8.30095e-22
Ocean	rheinheimera	Beggiatoa	0.71039	7.0308e-24	8.36106e-22
Ocean	halomonas	Lentimicrobium	0.710191	7.33098e-24	8.6964e-22
Ocean	paenibacillus	SAR202_clade	0.710141	7.40695e-24	8.76477e-22
Ocean	photobacterium	Richelia_HH01	0.709886	7.8132e-24	9.22267e-22
Ocean	bacteroides	Odoribacter	0.709542	8.39459e-24	9.88453e-22
Ocean	acidovorax	Saccharimonadales	0.707686	1.23444e-23	1.44997e-21
Ocean	photobacterium	Propionigenium	0.707641	1.24598e-23	1.45993e-21
Ocean	halomonas	Tepidisphaeraceae	0.70641	1.60628e-23	1.87751e-21
Ocean	rhodoferax	OLB8	0.706064	1.72477e-23	2.01108e-21
Ocean	rhodoferax	IMCC26256	0.705888	1.78811e-23	2.07987e-21
Ocean	ketobacter	P3OB-42	0.705679	1.86682e-23	2.16614e-21
Ocean	novosphingobium	Fimbriimonadaceae	0.705586	1.9025e-23	2.2022e-21
Ocean	rhodoferax	Phreatobacter	0.705414	1.97098e-23	2.27596e-21
Ocean	aquabacterium	SH-PL14	0.705057	2.12062e-23	2.44285e-21
Ocean	staphylococcus	Lachnospiraceae_UCG-006	0.704853	2.21077e-23	2.54058e-21
Ocean	undibacterium	C39	0.704317	2.46646e-23	2.82762e-21
Ocean	streptococcus	Alistipes	0.704281	2.48487e-23	2.84191e-21
Ocean	micrococcus	Lachnospira	0.7041	2.57812e-23	2.92754e-21
Ocean	pseudonocardia	Lachnospira	0.7041	2.57812e-23	2.92754e-21
Ocean	schlegelella	Lachnospira	0.7041	2.57812e-23	2.92754e-21
Ocean	pseudoxanthomonas	Salinisphaera	0.703493	2.9171e-23	3.30462e-21
Ocean	aquabacterium	AKYH767	0.70327	3.0529e-23	3.45028e-21
Ocean	aquabacterium	Subgroup_17	0.702919	3.27785e-23	3.69577e-21
Ocean	streptococcus	Family_XIII_AD3011_group	0.702739	3.39967e-23	3.82411e-21
Ocean	rhodoferax	Dechloromonas	0.702556	3.52824e-23	3.95941e-21
Ocean	novosphingobium	OLB8	0.702319	3.70213e-23	4.14482e-21
Ocean	halomonas	WPS-2	0.702282	3.72962e-23	4.16585e-21
Ocean	novosphingobium	Lentimicrobium	0.701905	4.02467e-23	4.48493e-21
Ocean	vibrio	Clade_II	0.70146	4.40355e-23	4.89572e-21
Ocean	halomonas	Prosthecobacter	0.701191	4.64851e-23	5.15607e-21
Ocean	halomonas	Hydrogenedensaceae	0.70115	4.68663e-23	5.18632e-21
Ocean	micrococcus	ASF356	0.700862	4.96647e-23	5.44558e-21
Ocean	pseudonocardia	ASF356	0.700862	4.96647e-23	5.44558e-21
Ocean	schlegelella	ASF356	0.700862	4.96647e-23	5.44558e-21
Ocean	streptococcus	Bifidobacterium	0.700871	4.95744e-23	5.44558e-21
Ocean	bacillus	Lachnospiraceae_NK4A136_group	0.700188	5.68651e-23	6.22081e-21
Ocean	rhodoferax	DEV114	0.700114	5.77168e-23	6.29957e-21
Ocean	streptococcus	Eubacterium	0.699463	6.57482e-23	7.15981e-21
Ocean	acinetobacter	Seonamhaeicola	0.698072	8.67624e-23	9.40536e-21
Ocean	novosphingobium	0319-6G20	0.698081	8.66202e-23	9.40536e-21
Ocean	rheinheimera	Candidatus_Obscuribacter	0.697607	9.51603e-23	1.02924e-20
Ocean	nocardioides	Candidatus_Microthrix	0.69751	9.70205e-23	1.04699e-20
Ocean	nocardioides	Candidatus_Ovatusbacter	0.697431	9.85372e-23	1.06096e-20
Ocean	aquabacterium	Sphingobium	0.69718	1.03567e-22	1.11261e-20
Ocean	novosphingobium	Absconditabacteriales_(SR1)	0.697112	1.04981e-22	1.12527e-20
Ocean	undibacterium	Cephaloticoccus	0.696291	1.23487e-22	1.32067e-20
Ocean	rhodoferax	Fimbriimonadaceae	0.695603	1.41402e-22	1.50889e-20
Ocean	acidovorax	Fimbriimonadaceae	0.695544	1.43067e-22	1.52327e-20
Ocean	nocardioides	Vicinamibacteraceae	0.695318	1.49562e-22	1.58888e-20
Ocean	rhodoferax	AAP99	0.695148	1.54634e-22	1.63912e-20
Ocean	vibrio	Prochlorococcus_MIT9313	0.695096	1.56228e-22	1.65235e-20
Ocean	bacillus	[Eubacterium]_siraeum_group	0.694829	1.6463e-22	1.73737e-20
Ocean	halomonas	Phreatobacter	0.694699	1.68876e-22	1.77825e-20
Ocean	photobacterium	Spirochaeta_2	0.694372	1.80081e-22	1.89208e-20
Ocean	aquabacterium	Ahniella	0.693933	1.96233e-22	2.05726e-20
Ocean	nocardioides	Ahniella	0.693827	2.00333e-22	2.09565e-20
Ocean	bacillus	Erysipelatoclostridium	0.693002	2.35315e-22	2.45554e-20
Ocean	nocardioides	Polynucleobacter	0.692992	2.35764e-22	2.45554e-20
Ocean	streptococcus	Coprococcus	0.692747	2.4729e-22	2.56999e-20
Ocean	aquabacterium	Candidatus_Contendobacter	0.692345	2.67361e-22	2.77255e-20
Ocean	comamonas	Sphingobium	0.692048	2.83212e-22	2.93057e-20
Ocean	rheinheimera	Bacteriovorax	0.691856	2.93976e-22	3.03538e-20
Ocean	staphylococcus	Lactobacillus	0.691678	3.04326e-22	3.13548e-20
Ocean	rhodoferax	Chitinivorax	0.691487	3.15775e-22	3.24644e-20
Ocean	rhodoferax	OLB12	0.691223	3.32338e-22	3.40939e-20
Ocean	novosphingobium	Phenylobacterium	0.690769	3.62764e-22	3.71355e-20
Ocean	flavobacterium	Pirellula	0.690539	3.79202e-22	3.87353e-20
Ocean	undibacterium	Cellvibrio	0.689756	4.40914e-22	4.49431e-20
Ocean	rhodoferax	JGI_0001001-H03	0.689619	4.52672e-22	4.60434e-20
Ocean	nocardioides	Acidibacter	0.689461	4.66631e-22	4.73626e-20
Ocean	pseudoxanthomonas	MB11C04_marine_group	0.689288	4.82358e-22	4.88551e-20
Ocean	undibacterium	Absconditabacteriales_(SR1)	0.689107	4.99375e-22	5.04718e-20
Ocean	streptococcus	Flavonifractor	0.688397	5.72153e-22	5.77054e-20
Ocean	paenibacillus	Anaerosporobacter	0.687758	6.46282e-22	6.50446e-20
Ocean	rhodoferax	Hydrogenedensaceae	0.687746	6.4782e-22	6.50624e-20
Ocean	photobacterium	Desulfotalea	0.6871	7.32634e-22	7.34262e-20
Ocean	ralstonia	Roseimarinus	0.68631	8.51147e-22	8.51254e-20
Ocean	rhodoferax	Ellin6067	0.685929	9.14725e-22	9.1293e-20
Ocean	novosphingobium	Cephaloticoccus	0.685374	1.01598e-21	1.01187e-19
Ocean	novosphingobium	Pedobacter	0.684935	1.10369e-21	1.09695e-19
Ocean	novosphingobium	Polynucleobacter	0.684674	1.15945e-21	1.14997e-19
Ocean	acidovorax	OLB8	0.684389	1.22329e-21	1.21078e-19
Ocean	marinobacter	R76-B128	0.683234	1.51924e-21	1.50059e-19
Ocean	bacteroides	UCG-009	0.6827	1.67888e-21	1.65486e-19
Ocean	acetobacterium	Tepidisphaeraceae	0.682411	1.77209e-21	1.74314e-19
Ocean	novosphingobium	UKL13-1	0.682074	1.88708e-21	1.85244e-19
Ocean	halomonas	OLB13	0.681401	2.13869e-21	2.09513e-19
Ocean	novosphingobium	Hydrogenedensaceae	0.680534	2.51188e-21	2.45568e-19
Ocean	vibrio	Stappiaceae	0.680361	2.5938e-21	2.5306e-19
Ocean	novosphingobium	Polaromonas	0.68028	2.63315e-21	2.56375e-19
Ocean	novosphingobium	Tetrasphaera	0.680151	2.69657e-21	2.62016e-19
Ocean	rhodoferax	Prosthecobacter	0.679222	3.20126e-21	3.10425e-19
Ocean	rhodoferax	Vicinamibacteraceae	0.678627	3.57156e-21	3.45632e-19
Ocean	nocardioides	Lautropia	0.678308	3.78672e-21	3.65713e-19
Ocean	acidovorax	Candidatus_Nitrotoga	0.677807	4.15136e-21	4.00121e-19
Ocean	aquabacterium	Saccharimonadales	0.677275	4.57578e-21	4.4014e-19
Ocean	aquabacterium	Ellin6067	0.676739	5.04636e-21	4.8443e-19
Ocean	novosphingobium	Run-SP154	0.676557	5.21696e-21	4.99803e-19
Ocean	novosphingobium	Phreatobacter	0.675086	6.81709e-21	6.51795e-19
Ocean	aquabacterium	Pedobacter	0.674818	7.15669e-21	6.829e-19
Ocean	halomonas	Pedosphaeraceae	0.674249	7.93128e-21	7.55304e-19
Ocean	nocardioides	Subgroup_17	0.673675	8.79728e-21	8.36109e-19
Ocean	novosphingobium	Brevifollis	0.673563	8.97766e-21	8.5156e-19
Ocean	bacteroides	Butyricimonas	0.673428	9.19872e-21	8.708e-19
Ocean	novosphingobium	DEV114	0.672212	1.14448e-20	1.08129e-18
Ocean	pseudoalteromonas	Coraliomargarita	0.672099	1.1679e-20	1.10124e-18
Ocean	oleispira	Oleibacter	0.671992	1.19048e-20	1.12031e-18
Ocean	brevundimonas	SWB02	0.671718	1.2504e-20	1.17209e-18
Ocean	comamonas	Candidatus_Ovatusbacter	0.671727	1.24844e-20	1.17209e-18
Ocean	comamonas	Candidatus_Contendobacter	0.671485	1.30356e-20	1.21953e-18
Ocean	vibrio	SAR116_clade	0.671352	1.33479e-20	1.24631e-18
Ocean	desulfovibrio	Agaribacter	0.671328	1.34054e-20	1.24924e-18
Ocean	streptococcus	Sutterella	0.669963	1.70978e-20	1.59023e-18
Ocean	aquabacterium	Dokdonella	0.669783	1.76538e-20	1.63875e-18
Ocean	acidovorax	Chitinivorax	0.669345	1.90807e-20	1.76777e-18
Ocean	bacteroides	UCG-003	0.669155	1.9733e-20	1.82467e-18
Ocean	halomonas	Polaromonas	0.668635	2.16348e-20	1.99667e-18
Ocean	aquabacterium	Paludibaculum	0.668326	2.28493e-20	2.10469e-18
Ocean	aquabacterium	Stella	0.668141	2.3608e-20	2.17039e-18
Ocean	acetobacterium	[Agitococcus]_lubricus_group	0.667984	2.42727e-20	2.22722e-18
Ocean	acidovorax	Sterolibacterium	0.667653	2.57309e-20	2.3565e-18
Ocean	acidovorax	Candidatus_Ovatusbacter	0.667529	2.62975e-20	2.40378e-18
Ocean	nocardioides	Paludibaculum	0.667415	2.6828e-20	2.4476e-18
Ocean	streptococcus	Tyzzerella	0.666454	3.17628e-20	2.89229e-18
Ocean	rhodoferax	Cellvibrio	0.666156	3.34673e-20	3.0417e-18
Ocean	aquabacterium	Candidatus_Microthrix	0.666113	3.37159e-20	3.05849e-18
Ocean	novosphingobium	Candidatus_Competibacter	0.665517	3.74247e-20	3.38849e-18
Ocean	novosphingobium	Sphingobium	0.665343	3.8574e-20	3.48595e-18
Ocean	aquabacterium	0319-6G20	0.665157	3.98464e-20	3.59414e-18
Ocean	streptococcus	Varibaculum	0.665091	4.03081e-20	3.62894e-18
Ocean	corynebacterium	Halococcus	0.664828	4.22033e-20	3.79242e-18
Ocean	brevundimonas	67-14	0.664792	4.24683e-20	3.80908e-18
Ocean	brevundimonas	TRA3-20	0.662752	6.0508e-20	5.41694e-18
Ocean	acidovorax	OLB12	0.662624	6.1862e-20	5.52781e-18
Ocean	halomonas	CL500-29_marine_group	0.66246	6.36354e-20	5.67566e-18
Ocean	undibacterium	Nitrosomonas	0.662446	6.37878e-20	5.67866e-18
Ocean	novosphingobium	Sulfuritalea	0.662227	6.62486e-20	5.88677e-18
Ocean	desulfovibrio	Agarivorans	0.661515	7.4883e-20	6.64166e-18
Ocean	acidovorax	Brevifollis	0.661459	7.56077e-20	6.69352e-18
Ocean	novosphingobium	Candidatus_Nitrotoga	0.660149	9.4675e-20	8.36605e-18
Ocean	undibacterium	Propionivibrio	0.660017	9.68319e-20	8.54086e-18
Ocean	novosphingobium	Aquicella	0.659564	1.04631e-19	9.21175e-18
Ocean	undibacterium	env.OPS_17	0.659433	1.06994e-19	9.40251e-18
Ocean	acidovorax	Acidibacter	0.659391	1.07762e-19	9.45258e-18
Ocean	rhodoferax	KD3-93	0.659359	1.08358e-19	9.4875e-18
Ocean	halomonas	Dechloromonas	0.659071	1.13801e-19	9.94587e-18
Ocean	vibrio	Cetobacterium	0.657979	1.37032e-19	1.19543e-17
Ocean	streptococcus	Barnesiella	0.657955	1.3759e-19	1.19811e-17
Ocean	desulfovibrio	Limnothrix	0.657613	1.45797e-19	1.26727e-17
Ocean	rhodoferax	Sphingobium	0.657047	1.60461e-19	1.3922e-17
Ocean	nocardioides	Saccharimonadales	0.656945	1.63251e-19	1.41275e-17
Ocean	rhodoferax	Lacunisphaera	0.656939	1.63421e-19	1.41275e-17
Ocean	aquabacterium	OLB8	0.656885	1.64929e-19	1.42321e-17
Ocean	rheinheimera	Cellvibrio	0.656372	1.79839e-19	1.54908e-17
Ocean	ralstonia	FS140-16B-02_marine_group	0.655589	2.05196e-19	1.76431e-17
Ocean	serratia	Candidatus_Endoecteinascidia	0.65505	2.24657e-19	1.89417e-17
Ocean	serratia	Carboxylicivirga	0.65505	2.24657e-19	1.89417e-17
Ocean	serratia	Clostridium_sensu_stricto_5	0.65505	2.24657e-19	1.89417e-17
Ocean	serratia	Eisenbergiella	0.65505	2.24657e-19	1.89417e-17
Ocean	serratia	MSBL8	0.65505	2.24657e-19	1.89417e-17
Ocean	serratia	Macrococcus	0.65505	2.24657e-19	1.89417e-17
Ocean	serratia	Malonomonas	0.65505	2.24657e-19	1.89417e-17
Ocean	serratia	Mucispirillum	0.65505	2.24657e-19	1.89417e-17
Ocean	serratia	Omnitrophales	0.65505	2.24657e-19	1.89417e-17
Ocean	serratia	Succiniclasticum	0.65505	2.24657e-19	1.89417e-17
Ocean	serratia	type_III	0.65505	2.24657e-19	1.89417e-17
Ocean	novosphingobium	LWQ8	0.654955	2.28249e-19	1.92107e-17
Ocean	halomonas	Prosthecomicrobium	0.654842	2.32641e-19	1.9546e-17
Ocean	halomonas	SH3-11	0.654677	2.39151e-19	2.00577e-17
Ocean	comamonas	SH-PL14	0.654526	2.45302e-19	2.05375e-17
Ocean	micrococcus	Lachnospiraceae_UCG-008	0.654341	2.52994e-19	2.10708e-17
Ocean	pseudonocardia	Lachnospiraceae_UCG-008	0.654341	2.52994e-19	2.10708e-17
Ocean	schlegelella	Lachnospiraceae_UCG-008	0.654341	2.52994e-19	2.10708e-17
Ocean	stenotrophomonas	Draconibacterium	0.654234	2.57562e-19	2.14139e-17
Ocean	acidovorax	env.OPS_17	0.653903	2.72225e-19	2.25938e-17
Ocean	novosphingobium	Candidatus_Accumulibacter	0.653614	2.8569e-19	2.36702e-17
Ocean	nocardioides	SH-PL14	0.653113	3.10581e-19	2.5688e-17
Ocean	rhodoferax	Oikopleura	0.652853	3.24348e-19	2.67803e-17
Ocean	aquabacterium	CCM19a	0.652779	3.28356e-19	2.70271e-17
Ocean	rhodoferax	Phaselicystis	0.652777	3.28468e-19	2.70271e-17
Ocean	rhodoferax	Candidatus_Nitrotoga	0.652653	3.35333e-19	2.75446e-17
Ocean	novosphingobium	AAP99	0.652548	3.41215e-19	2.79796e-17
Ocean	rhodoferax	Lacibacter	0.652469	3.45739e-19	2.8302e-17
Ocean	micrococcus	Nitrincolaceae	0.652317	3.54569e-19	2.88766e-17
Ocean	pseudonocardia	Nitrincolaceae	0.652317	3.54569e-19	2.88766e-17
Ocean	schlegelella	Nitrincolaceae	0.652317	3.54569e-19	2.88766e-17
Ocean	acidovorax	[Agitococcus]_lubricus_group	0.651151	4.30208e-19	3.49771e-17
Ocean	novosphingobium	Lacunisphaera	0.651077	4.35473e-19	3.5345e-17
Ocean	vibrio	PB19	0.651046	4.37746e-19	3.54693e-17
Ocean	rhodoferax	mle1-27	0.650857	4.51638e-19	3.6533e-17
Ocean	bacteroides	Erysipelotrichaceae_UCG-003	0.650032	5.17488e-19	4.17889e-17
Ocean	aquabacterium	Prosthecobacter	0.649321	5.81638e-19	4.689e-17
Ocean	acidovorax	JGI_0001001-H03	0.649305	5.832e-19	4.69368e-17
Ocean	rhodoferax	Caedibacter	0.648932	6.20031e-19	4.98171e-17
Ocean	bacillus	Adlercreutzia	0.648811	6.32445e-19	5.07293e-17
Ocean	halomonas	LWQ8	0.648774	6.36329e-19	5.09554e-17
Ocean	photobacterium	PB19	0.64859	6.55814e-19	5.24279e-17
Ocean	bacteroides	Anaerostipes	0.648409	6.75548e-19	5.39153e-17
Ocean	nocardioides	Fluviicoccus	0.647308	8.08615e-19	6.44278e-17
Ocean	halomonas	Fluviicoccus	0.647153	8.29357e-19	6.59704e-17
Ocean	acidovorax	Candidatus_Contendobacter	0.646615	9.05156e-19	7.18802e-17
Ocean	pseudoxanthomonas	Ruminococcaceae	0.646397	9.37803e-19	7.43493e-17
Ocean	nocardioides	Brevifollis	0.646143	9.77335e-19	7.73551e-17
Ocean	undibacterium	Dokdonella	0.645231	1.13298e-18	8.95261e-17
Ocean	serratia	Lachnospiraceae_UCG-001	0.645078	1.16148e-18	9.14756e-17
Ocean	undibacterium	AKYH767	0.645086	1.15986e-18	9.14756e-17
Ocean	novosphingobium	Phaselicystis	0.644707	1.23323e-18	9.69664e-17
Ocean	exiguobacterium	Thermomarinilinea	0.644641	1.24638e-18	9.78396e-17
Ocean	rhodoferax	Acidibacter	0.643597	1.4748e-18	1.15581e-16
Ocean	streptococcus	Blautia	0.643543	1.4877e-18	1.16401e-16
Ocean	nocardioides	Haliscomenobacter	0.643016	1.61895e-18	1.26463e-16
Ocean	ralstonia	Trichodesmium_IMS101	0.642818	1.6713e-18	1.30339e-16
Ocean	acidovorax	Methanobrevibacter	0.642373	1.79472e-18	1.39737e-16
Ocean	acidovorax	IMCC26256	0.642292	1.81824e-18	1.41338e-16
Ocean	photobacterium	Hypnocyclicus	0.64221	1.84221e-18	1.42969e-16
Ocean	micrococcus	Saccharospirillaceae	0.642174	1.85298e-18	1.43108e-16
Ocean	pseudonocardia	Saccharospirillaceae	0.642174	1.85298e-18	1.43108e-16
Ocean	schlegelella	Saccharospirillaceae	0.642174	1.85298e-18	1.43108e-16
Ocean	aquabacterium	Pedosphaeraceae	0.642088	1.87838e-18	1.44835e-16
Ocean	bacteroides	Tyzzerella	0.641932	1.9259e-18	1.4826e-16
Ocean	comamonas	Ferruginibacter	0.641811	1.96369e-18	1.50926e-16
Ocean	vibrio	Atelocyanobacterium_(UCYN-A)	0.641028	2.22487e-18	1.70725e-16
Ocean	novosphingobium	Tepidisphaeraceae	0.640905	2.2687e-18	1.7381e-16
Ocean	comamonas	0319-6G20	0.640617	2.37533e-18	1.81688e-16
Ocean	acidovorax	Tetrasphaera	0.639986	2.62585e-18	2.0053e-16
Ocean	serratia	SCGC_AAA011-D5	0.639866	2.67621e-18	2.04049e-16
Ocean	rhodoferax	Polynucleobacter	0.638943	3.09738e-18	2.35786e-16
Ocean	bacteroides	[Ruminococcus]_torques_group	0.638915	3.1111e-18	2.36453e-16
Ocean	rhodoferax	CL500-29_marine_group	0.638585	3.27752e-18	2.48707e-16
Ocean	rhodoferax	Prosthecomicrobium	0.638519	3.31175e-18	2.50906e-16
Ocean	undibacterium	DEV114	0.637977	3.60753e-18	2.72882e-16
Ocean	comamonas	Prosthecomicrobium	0.637741	3.74394e-18	2.82753e-16
Ocean	ralstonia	Psychrilyobacter	0.637651	3.79754e-18	2.86349e-16
Ocean	acidovorax	Haliscomenobacter	0.637576	3.84238e-18	2.89242e-16
Ocean	flavobacterium	CL500-29_marine_group	0.637565	3.8492e-18	2.89242e-16
Ocean	stenotrophomonas	Marinococcus	0.637557	3.85406e-18	2.89242e-16
Ocean	acidovorax	Run-SP154	0.637329	3.99427e-18	2.99295e-16
Ocean	aquabacterium	Vicinamibacteraceae	0.637286	4.02164e-18	3.00874e-16
Ocean	pseudoalteromonas	Atelocyanobacterium_(UCYN-A)	0.63704	4.18009e-18	3.12239e-16
Ocean	delftia	LD1-PA32	0.636776	4.3567e-18	3.24418e-16
Ocean	delftia	Luteibacter	0.636776	4.3567e-18	3.24418e-16
Ocean	sphingomonas	PeM15	0.636665	4.43346e-18	3.29621e-16
Ocean	vibrio	OM60(NOR5)_clade	0.636452	4.58381e-18	3.4027e-16
Ocean	vibrio	Propionigenium	0.636233	4.74385e-18	3.51604e-16
Ocean	desulfovibrio	Flexithrix	0.635992	4.92579e-18	3.64524e-16
Ocean	aquabacterium	SJA-28	0.635413	5.39259e-18	3.98451e-16
Ocean	undibacterium	KD3-93	0.634957	5.78929e-18	4.27103e-16
Ocean	novosphingobium	Methanosaeta	0.63487	5.86855e-18	4.32283e-16
Ocean	halomonas	IMCC26256	0.634785	5.94657e-18	4.37357e-16
Ocean	vibrio	R76-B128	0.634264	6.44866e-18	4.73556e-16
Ocean	comamonas	Phreatobacter	0.63382	6.90852e-18	5.06547e-16
Ocean	rhodoferax	Thauera	0.633456	7.31023e-18	5.35181e-16
Ocean	serratia	Lachnospiraceae_NK4A136_group	0.63315	7.6646e-18	5.60266e-16
Ocean	streptococcus	Collinsella	0.632777	8.12009e-18	5.92655e-16
Ocean	halomonas	Propionivibrio	0.632403	8.60214e-18	6.26881e-16
Ocean	flavobacterium	Lacihabitans	0.632376	8.63922e-18	6.28625e-16
Ocean	comamonas	Vicinamibacteraceae	0.632064	9.06477e-18	6.58587e-16
Ocean	rhodoferax	[Agitococcus]_lubricus_group	0.631921	9.2659e-18	6.72179e-16
Ocean	acidovorax	Trichococcus	0.631166	1.0408e-17	7.53889e-16
Ocean	aliiglaciecola	Cycloclasticus	0.630813	1.09876e-17	7.94667e-16
Ocean	rhodoferax	WPS-2	0.630799	1.10115e-17	7.95189e-16
Ocean	pseudoalteromonas	Roseimarinus	0.630248	1.19813e-17	8.62619e-16
Ocean	undibacterium	Ahniella	0.630254	1.19708e-17	8.62619e-16
Ocean	rhodoferax	Aeromonas	0.6301	1.22558e-17	8.81055e-16
Ocean	aquabacterium	SH3-11	0.629464	1.35073e-17	9.69568e-16
Ocean	comamonas	Sulfuritalea	0.629355	1.37355e-17	9.84465e-16
Ocean	comamonas	Chitinivorax	0.629106	1.42672e-17	1.02104e-15
Ocean	streptococcus	Prevotella	0.629033	1.44253e-17	1.03081e-15
Ocean	novosphingobium	OLB13	0.628784	1.49834e-17	1.0691e-15
Ocean	acidovorax	mle1-27	0.628537	1.55592e-17	1.10853e-15
Ocean	brevundimonas	SBR1031	0.628376	1.59434e-17	1.13421e-15
Ocean	halomonas	Leptotrichia	0.627489	1.82425e-17	1.29584e-15
Ocean	rhodoferax	LWQ8	0.627456	1.83343e-17	1.2985e-15
Ocean	undibacterium	Paludibacter	0.627464	1.83126e-17	1.2985e-15
Ocean	vibrio	S25-593	0.627328	1.86951e-17	1.3221e-15
Ocean	rhodoferax	Propionivibrio	0.627217	1.9011e-17	1.34245e-15
Ocean	pseudoalteromonas	Catenovulum	0.627203	1.90529e-17	1.34343e-15
Ocean	aquabacterium	Haliscomenobacter	0.627047	1.95083e-17	1.37351e-15
Ocean	bacteroides	Parasutterella	0.626816	2.02011e-17	1.4202e-15
Ocean	streptococcus	UCG-009	0.626063	2.26332e-17	1.58652e-15
Ocean	vibrio	FS140-16B-02_marine_group	0.62607	2.26091e-17	1.58652e-15
Ocean	novosphingobium	Oikopleura	0.625708	2.38779e-17	1.67131e-15
Ocean	comamonas	Dokdonella	0.625635	2.41438e-17	1.68746e-15
Ocean	novosphingobium	Prosthecobacter	0.625624	2.41837e-17	1.68777e-15
Ocean	aquabacterium	Pajaroellobacter	0.625474	2.47354e-17	1.72376e-15
Ocean	vibrio	MB11C04_marine_group	0.625397	2.50246e-17	1.74137e-15
Ocean	ralstonia	Spirochaeta_2	0.624958	2.6729e-17	1.85728e-15
Ocean	rhodococcus	Candidatus_Peribacteria	0.624497	2.86454e-17	1.98755e-15
Ocean	halomonas	UKL13-1	0.624295	2.95267e-17	2.04573e-15
Ocean	rheinheimera	Aeromonas	0.623942	3.11302e-17	2.15371e-15
Ocean	rhodoferax	Stella	0.622786	3.69995e-17	2.55607e-15
Ocean	bacteroides	Flavonifractor	0.621876	4.23641e-17	2.92245e-15
Ocean	aquabacterium	Nitrosomonas	0.621756	4.31257e-17	2.9707e-15
Ocean	undibacterium	SJA-28	0.621507	4.4749e-17	3.07809e-15
Ocean	rhodoferax	OLB13	0.620735	5.01761e-17	3.44643e-15
Ocean	novosphingobium	Prosthecomicrobium	0.620471	5.21695e-17	3.57822e-15
Ocean	rhodoferax	Methanosaeta	0.620317	5.3373e-17	3.65551e-15
Ocean	pseudomonas	CHAB-XI-27	0.620294	5.35518e-17	3.66251e-15
Ocean	pseudomonas	Bradyrhizobium	0.619763	5.79249e-17	3.95594e-15
Ocean	rhodoferax	SH3-11	0.619587	5.94437e-17	4.05387e-15
Ocean	nocardioides	Propionivibrio	0.619135	6.35321e-17	4.32652e-15
Ocean	rhodoferax	Phenylobacterium	0.619036	6.44663e-17	4.38389e-15
Ocean	nocardioides	Absconditabacteriales_(SR1)	0.618918	6.55976e-17	4.45449e-15
Ocean	janthinobacterium	Ferruginibacter	0.618853	6.62291e-17	4.49099e-15
Ocean	acidovorax	AKYH767	0.618635	6.83765e-17	4.63004e-15
Ocean	aquabacterium	TM7a	0.61801	7.49461e-17	5.06772e-15
Ocean	comamonas	Terrimonas	0.617969	7.54048e-17	5.09153e-15
Ocean	photobacterium	Psychrilyobacter	0.617456	8.1283e-17	5.4807e-15
Ocean	comamonas	Fimbriimonadaceae	0.617424	8.16669e-17	5.49883e-15
Ocean	halomonas	SJA-28	0.617121	8.536e-17	5.73941e-15
Ocean	comamonas	Devosia	0.616693	9.0861e-17	6.10071e-15
Ocean	streptococcus	Megasphaera	0.616641	9.15555e-17	6.13872e-15
Ocean	halomonas	Ellin6067	0.616562	9.26199e-17	6.20138e-15
Ocean	comamonas	Absconditabacteriales_(SR1)	0.616078	9.93768e-17	6.64448e-15
Ocean	pseudomonas	Iamia	0.615838	1.02905e-16	6.87081e-15
Ocean	bacteroides	Monoglobus	0.615395	1.09755e-16	7.31795e-15
Ocean	photobacterium	Caldithrix	0.614958	1.16946e-16	7.72201e-15
Ocean	photobacterium	Desulfobacteraceae	0.614958	1.16946e-16	7.72201e-15
Ocean	photobacterium	Desulfuromusa	0.614958	1.16946e-16	7.72201e-15
Ocean	photobacterium	Epulopiscium	0.614958	1.16946e-16	7.72201e-15
Ocean	photobacterium	ML602M-17	0.614958	1.16946e-16	7.72201e-15
Ocean	photobacterium	Mesorhizobium	0.614958	1.16946e-16	7.72201e-15
Ocean	photobacterium	Rubrobacter	0.614958	1.16946e-16	7.72201e-15
Ocean	massilia	Arcobacter	0.614763	1.20285e-16	7.93151e-15
Ocean	acidovorax	Lacibacter	0.614719	1.21059e-16	7.97158e-15
Ocean	photobacterium	Rhodanobacter	0.614509	1.24798e-16	8.20644e-15
Ocean	novosphingobium	[Agitococcus]_lubricus_group	0.614239	1.29771e-16	8.52176e-15
Ocean	acetobacterium	Caedibacter	0.613541	1.43539e-16	9.41296e-15
Ocean	vibrio	Roseimarinus	0.613467	1.45075e-16	9.50061e-15
Ocean	stenotrophomonas	Candidatus_Soleaferrea	0.613027	1.54574e-16	1.00675e-14
Ocean	stenotrophomonas	Christensenella	0.613027	1.54574e-16	1.00675e-14
Ocean	stenotrophomonas	Merdibacter	0.613027	1.54574e-16	1.00675e-14
Ocean	stenotrophomonas	V2072-189E03	0.613027	1.54574e-16	1.00675e-14
Ocean	acidovorax	DEV114	0.612818	1.59294e-16	1.03608e-14
Ocean	aestuariibacter	SS1-B-02-17	0.612498	1.66798e-16	1.08342e-14
Ocean	brevundimonas	Methyloversatilis	0.612065	1.77482e-16	1.15125e-14
Ocean	aquabacterium	Phenylobacterium	0.611935	1.80818e-16	1.1713e-14
Ocean	acidovorax	Candidatus_Competibacter	0.611698	1.8709e-16	1.21029e-14
Ocean	sphingomonas	Algoriphagus	0.611576	1.90383e-16	1.22992e-14
Ocean	micrococcus	Intestinibacter	0.611217	2.00412e-16	1.28949e-14
Ocean	pseudonocardia	Intestinibacter	0.611217	2.00412e-16	1.28949e-14
Ocean	schlegelella	Intestinibacter	0.611217	2.00412e-16	1.28949e-14
Ocean	brevundimonas	Arenimonas	0.610794	2.12907e-16	1.36804e-14
Ocean	novosphingobium	Candidatus_Contendobacter	0.610749	2.14271e-16	1.37496e-14
Ocean	janthinobacterium	Sulfuritalea	0.610197	2.31846e-16	1.48574e-14
Ocean	nocardioides	Dokdonella	0.61011	2.3475e-16	1.50234e-14
Ocean	delftia	Desulfobacter	0.609907	2.41609e-16	1.54417e-14
Ocean	aquabacterium	Lautropia	0.609818	2.44719e-16	1.56196e-14
Ocean	janthinobacterium	Candidatus_Accumulibacter	0.609578	2.53191e-16	1.61388e-14
Ocean	ralstonia	Psychrosphaera	0.609555	2.54031e-16	1.61707e-14
Ocean	janthinobacterium	Lentimicrobiaceae	0.609316	2.62832e-16	1.67087e-14
Ocean	bacteroides	Dorea	0.609215	2.66616e-16	1.69043e-14
Ocean	comamonas	Candidatus_Microthrix	0.609218	2.66506e-16	1.69043e-14
Ocean	bacteroides	Lachnospiraceae_UCG-010	0.607601	3.3511e-16	2.12189e-14
Ocean	halomonas	Sterolibacterium	0.6068	3.75204e-16	2.37262e-14
Ocean	janthinobacterium	Sphingobium	0.60669	3.81051e-16	2.40641e-14
Ocean	serratia	Alloprevotella	0.605694	4.38316e-16	2.7644e-14
Ocean	rheinheimera	TRA3-20	0.605681	4.39121e-16	2.76583e-14
Ocean	chryseobacterium	Marinomonas	0.604771	4.98812e-16	3.13766e-14
Ocean	novosphingobium	Stella	0.604724	5.02108e-16	3.15424e-14
Ocean	rhodoferax	Saccharimonadaceae	0.604365	5.27905e-16	3.31194e-14
Ocean	nocardioides	Dechloromonas	0.604026	5.53529e-16	3.46815e-14
Ocean	rhodoferax	Devosia	0.603905	5.6291e-16	3.52232e-14
Ocean	nocardioides	Oikopleura	0.603442	6.00445e-16	3.75227e-14
Ocean	streptococcus	UCG-003	0.602729	6.62946e-16	4.13744e-14
Ocean	brevundimonas	Hirschia	0.601985	7.35072e-16	4.5816e-14
Ocean	undibacterium	SH3-11	0.601794	7.54704e-16	4.69783e-14
Ocean	aquabacterium	Candidatus_Competibacter	0.600976	8.45076e-16	5.25354e-14
Ocean	novosphingobium	Candidatus_Ovatusbacter	0.599948	9.7359e-16	6.0446e-14
Ocean	novosphingobium	Zoogloea	0.599817	9.914e-16	6.13923e-14
Ocean	novosphingobium	mle1-27	0.599818	9.91252e-16	6.13923e-14
Ocean	comamonas	Aeromonas	0.599476	1.03884e-15	6.42469e-14
Ocean	nocardioides	Pajaroellobacter	0.599317	1.06185e-15	6.55853e-14
Ocean	comamonas	Saccharimonadales	0.599299	1.0644e-15	6.56577e-14
Ocean	novosphingobium	Dechloromonas	0.59922	1.07601e-15	6.62886e-14
Ocean	comamonas	Paludibacter	0.598889	1.126e-15	6.92787e-14
Ocean	photobacterium	S25-593	0.598775	1.1437e-15	7.02772e-14
Ocean	novosphingobium	45677	0.59824	1.23056e-15	7.55175e-14
Ocean	stenotrophomonas	Rubrivirga	0.597896	1.28984e-15	7.90539e-14
Ocean	brevundimonas	A4b	0.597088	1.44007e-15	8.81488e-14
Ocean	bordetella	Gaetbulibacter	0.596901	1.47717e-15	9.03041e-14
Ocean	acidovorax	Prosthecomicrobium	0.596522	1.55529e-15	9.4958e-14
Ocean	sphingomonas	Planktomarina	0.596464	1.5675e-15	9.55815e-14
Ocean	rhodoferax	Run-SP154	0.596215	1.6216e-15	9.87545e-14
Ocean	sphingomonas	hgcI_clade	0.595977	1.67475e-15	1.01862e-13
Ocean	aestuariibacter	Allisonella	0.595922	1.68714e-15	1.02485e-13
Ocean	nocardioides	0319-6G20	0.595268	1.84349e-15	1.1184e-13
Ocean	corynebacterium	CAG-56	0.595218	1.85605e-15	1.12459e-13
Ocean	janthinobacterium	Candidatus_Contendobacter	0.594948	1.92495e-15	1.16486e-13
Ocean	ochrobactrum	Methanosphaera	0.594883	1.94216e-15	1.17379e-13
Ocean	aquabacterium	WPS-2	0.594601	2.0175e-15	1.21779e-13
Ocean	serratia	Fusobacterium	0.594341	2.08944e-15	1.25962e-13
Ocean	novosphingobium	IMCC26256	0.594252	2.11467e-15	1.27322e-13
Ocean	aquabacterium	env.OPS_17	0.593852	2.23176e-15	1.3409e-13
Ocean	sphingomonas	NS3a_marine_group	0.593849	2.23269e-15	1.3409e-13
Ocean	paracoccus	Methylotenera	0.593688	2.2817e-15	1.36862e-13
Ocean	rhodoferax	Candidatus_Competibacter	0.593299	2.40406e-15	1.44021e-13
Ocean	undibacterium	Pedobacter	0.592336	2.7357e-15	1.63683e-13
Ocean	acidovorax	45677	0.592097	2.82461e-15	1.68792e-13
Ocean	rhodoferax	Zoogloea	0.591906	2.89767e-15	1.72941e-13
Ocean	undibacterium	Phaselicystis	0.590915	3.30765e-15	1.97164e-13
Ocean	ochrobactrum	Catenibacterium	0.590707	3.40044e-15	2.02443e-13
Ocean	undibacterium	Terrimonas	0.590605	3.44704e-15	2.04962e-13
Ocean	sphingomonas	Limnobacter	0.590448	3.52008e-15	2.09044e-13
Ocean	brevundimonas	Paludibacter	0.590057	3.70773e-15	2.19915e-13
Ocean	nocardioides	Sterolibacterium	0.589877	3.79765e-15	2.2497e-13
Ocean	comamonas	Tetrasphaera	0.589747	3.86367e-15	2.28597e-13
Ocean	undibacterium	Chitinivorax	0.589122	4.19773e-15	2.48055e-13
Ocean	rhodoferax	Candidatus_Accumulibacter	0.588967	4.28476e-15	2.52885e-13
Ocean	vibrio	Labilibacter	0.58867	4.45622e-15	2.62681e-13
Ocean	halomonas	Aquicella	0.588353	4.64701e-15	2.7359e-13
Ocean	vibrio	Flammeovirga	0.588204	4.73914e-15	2.78671e-13
Ocean	pseudoalteromonas	Trichodesmium_IMS101	0.587914	4.92429e-15	2.89202e-13
Ocean	nocardioides	WPS-2	0.58766	5.09196e-15	2.98316e-13
Ocean	sphingomonas	Luminiphilus	0.58766	5.09191e-15	2.98316e-13
Ocean	novosphingobium	Pedosphaeraceae	0.587356	5.29997e-15	3.10123e-13
Ocean	nocardioides	Pedosphaeraceae	0.586507	5.92628e-15	3.46347e-13
Ocean	photobacterium	CL500-3	0.586378	6.02688e-15	3.51796e-13
Ocean	ralstonia	Labilibacter	0.585943	6.38069e-15	3.71994e-13
Ocean	nocardioides	Sediminibacterium	0.585752	6.5426e-15	3.80969e-13
Ocean	photobacterium	Formosa	0.585346	6.89958e-15	4.01267e-13
Ocean	streptococcus	[Eubacterium]_hallii_group	0.585015	7.20474e-15	4.18505e-13
Ocean	novosphingobium	Blastocatella	0.584581	7.62459e-15	4.42356e-13
Ocean	acidovorax	Polaromonas	0.584445	7.76095e-15	4.49721e-13
Ocean	rheinheimera	A0839	0.584348	7.85985e-15	4.54901e-13
Ocean	rhodoferax	Macellibacteroides	0.583984	8.24098e-15	4.76383e-13
Ocean	rheinheimera	Hirschia	0.583377	8.91785e-15	5.14888e-13
Ocean	janthinobacterium	Devosia	0.582853	9.54462e-15	5.5041e-13
Ocean	rhodoferax	Candidatus_Contendobacter	0.582773	9.64421e-15	5.55483e-13
Ocean	ralstonia	R76-B128	0.581952	1.07254e-14	6.17014e-13
Ocean	comamonas	Acidibacter	0.581875	1.08333e-14	6.22471e-13
Ocean	comamonas	WPS-2	0.581408	1.15072e-14	6.60397e-13
Ocean	novosphingobium	CCM19a	0.581187	1.18389e-14	6.78622e-13
Ocean	streptococcus	Clostridium_sensu_stricto_1	0.580846	1.23717e-14	7.08313e-13
Ocean	acidovorax	Phaselicystis	0.580762	1.25059e-14	7.1514e-13
Ocean	aquabacterium	Run-SP154	0.580708	1.25923e-14	7.19222e-13
Ocean	comamonas	Lautropia	0.580475	1.29756e-14	7.40231e-13
Ocean	flavobacterium	Lutibacter	0.580384	1.31288e-14	7.47185e-13
Ocean	rhodoferax	Candidatus_Ovatusbacter	0.580384	1.31285e-14	7.47185e-13
Ocean	comamonas	Pajaroellobacter	0.580233	1.33856e-14	7.60892e-13
Ocean	novosphingobium	TM7a	0.579985	1.38188e-14	7.84586e-13
Ocean	comamonas	JGI_0001001-H03	0.579757	1.42291e-14	8.06926e-13
Ocean	comamonas	Subgroup_17	0.579643	1.44399e-14	8.17906e-13
Ocean	streptococcus	Peptostreptococcus	0.57957	1.45749e-14	8.24579e-13
Ocean	halomonas	AAP99	0.57951	1.46875e-14	8.29964e-13
Ocean	ralstonia	Candidatus_Thiopilula	0.579339	1.50121e-14	8.43324e-13
Ocean	ralstonia	Galenea	0.579339	1.50121e-14	8.43324e-13
Ocean	ralstonia	Harryflintia	0.579339	1.50121e-14	8.43324e-13
Ocean	ralstonia	RCP2-54	0.579339	1.50121e-14	8.43324e-13
Ocean	undibacterium	Fluviicoccus	0.579359	1.49753e-14	8.43324e-13
Ocean	halomonas	45677	0.579287	1.51132e-14	8.48006e-13
Ocean	halomonas	env.OPS_17	0.579172	1.53381e-14	8.5962e-13
Ocean	halomonas	Aeromonas	0.578537	1.66343e-14	9.31169e-13
Ocean	acidovorax	C39	0.578465	1.67883e-14	9.3869e-13
Ocean	psychrobacter	Negativicoccus	0.578373	1.6986e-14	9.48634e-13
Ocean	novosphingobium	SJA-28	0.578332	1.70768e-14	9.52595e-13
Ocean	vibrio	SAR92_clade	0.578116	1.75536e-14	9.78052e-13
Ocean	rhodoferax	Lentimicrobiaceae	0.57791	1.80207e-14	1.00291e-12
Ocean	sphingomonas	Umboniibacter	0.577237	1.96326e-14	1.09134e-12
Ocean	rhodoferax	Blastocatella	0.577193	1.97443e-14	1.09628e-12
Ocean	undibacterium	Prosthecobacter	0.577175	1.97876e-14	1.09741e-12
Ocean	novosphingobium	WPS-2	0.577014	2.0197e-14	1.11882e-12
Ocean	bacteroides	Oscillibacter	0.576828	2.06805e-14	1.14427e-12
Ocean	rheinheimera	Rickettsia	0.576541	2.14481e-14	1.18537e-12
Ocean	streptococcus	Ruminococcus	0.576123	2.26167e-14	1.24851e-12
Ocean	undibacterium	Rickettsia	0.57608	2.27384e-14	1.25378e-12
Ocean	novosphingobium	Ellin6067	0.575407	2.47619e-14	1.36379e-12
Ocean	brevundimonas	DS-100	0.574565	2.75385e-14	1.51497e-12
Ocean	janthinobacterium	Thauera	0.574437	2.79843e-14	1.53772e-12
Ocean	bordetella	LD-RB-34	0.573703	3.06916e-14	1.68455e-12
Ocean	halomonas	TM7a	0.573466	3.16196e-14	1.73349e-12
Ocean	comamonas	Candidatus_Accumulibacter	0.573159	3.28624e-14	1.79956e-12
Ocean	shewanella	Aquicella	0.572853	3.41487e-14	1.86787e-12
Ocean	corynebacterium	Reinekea	0.572222	3.69553e-14	2.01907e-12
Ocean	desulfovibrio	Agaribacterium	0.572091	3.75645e-14	2.05001e-12
Ocean	nocardioides	Nitrospira	0.571898	3.84789e-14	2.09752e-12
Ocean	sphingomonas	Sporichthyaceae	0.571576	4.00617e-14	2.18131e-12
Ocean	mycobacterium	Kapabacteriales	0.571516	4.0359e-14	2.195e-12
Ocean	bacteroides	UBA1819	0.571484	4.05225e-14	2.20139e-12
Ocean	janthinobacterium	Sediminibacterium	0.571253	4.17059e-14	2.2631e-12
Ocean	sphingomonas	Luteimonas	0.570751	4.43975e-14	2.40643e-12
Ocean	halomonas	Nitrospira	0.570238	4.73205e-14	2.56195e-12
Ocean	serratia	A2	0.570051	4.84333e-14	2.61689e-12
Ocean	undibacterium	Haliangium	0.570049	4.84448e-14	2.61689e-12
Ocean	marinobacter	Maricaulis	0.569886	4.9432e-14	2.66721e-12
Ocean	photobacterium	Wenyingzhuangia	0.569703	5.05685e-14	2.72545e-12
Ocean	rhodoferax	Tetrasphaera	0.569659	5.08457e-14	2.73731e-12
Ocean	rhodoferax	Rickettsia	0.569534	5.16405e-14	2.77697e-12
Ocean	corynebacterium	Alloprevotella	0.569396	5.2532e-14	2.82174e-12
Ocean	brevundimonas	AKYH767	0.569158	5.41021e-14	2.90281e-12
Ocean	bacteroides	Finegoldia	0.568988	5.52475e-14	2.96095e-12
Ocean	novosphingobium	Methanobrevibacter	0.568354	5.97552e-14	3.19894e-12
Ocean	bacteroides	Parvimonas	0.568086	6.17601e-14	3.30258e-12
Ocean	novosphingobium	env.OPS_17	0.567853	6.35641e-14	3.39525e-12
Ocean	halomonas	[Agitococcus]_lubricus_group	0.567621	6.54073e-14	3.48906e-12
Ocean	sphingomonas	RS62_marine_group	0.567613	6.54665e-14	3.48906e-12
Ocean	janthinobacterium	Candidatus_Ovatusbacter	0.566985	7.07254e-14	3.76514e-12
Ocean	acidovorax	Prosthecobacter	0.566238	7.75153e-14	4.12202e-12
Ocean	acidovorax	CL500-29_marine_group	0.566074	7.90893e-14	4.20105e-12
Ocean	halomonas	Blastocatella	0.566003	7.97807e-14	4.23307e-12
Ocean	aquabacterium	Devosia	0.565689	8.29048e-14	4.39395e-12
Ocean	undibacterium	Macellibacteroides	0.565673	8.30638e-14	4.39751e-12
Ocean	photobacterium	SAR116_clade	0.565592	8.3888e-14	4.43623e-12
Ocean	streptococcus	[Eubacterium]_coprostanoligenes_group	0.565531	8.45172e-14	4.46456e-12
Ocean	paracoccus	Pseudorhodobacter	0.565409	8.57853e-14	4.52655e-12
Ocean	pseudoalteromonas	Prochlorococcus_MIT9313	0.565173	8.82965e-14	4.65392e-12
Ocean	exiguobacterium	Nautella	0.565079	8.93172e-14	4.70253e-12
Ocean	bacillus	Coraliomargarita	0.564942	9.08204e-14	4.77641e-12
Ocean	acidovorax	WPS-2	0.564402	9.70104e-14	5.09635e-12
Ocean	rhodoferax	Leptotrichia	0.563742	1.05109e-13	5.51573e-12
Ocean	acetobacterium	Lacibacter	0.562911	1.16268e-13	6.09464e-12
Ocean	arthrobacter	Chlamydiaceae	0.562795	1.17911e-13	6.17401e-12
Ocean	acidovorax	Methanosaeta	0.56188	1.3171e-13	6.88901e-12
Ocean	rheinheimera	Arcobacter	0.561806	1.32903e-13	6.94376e-12
Ocean	aquabacterium	Fimbriimonadaceae	0.561566	1.36801e-13	7.13966e-12
Ocean	janthinobacterium	Vicinamibacteraceae	0.561288	1.41463e-13	7.3749e-12
Ocean	aquabacterium	Caedibacter	0.561222	1.42597e-13	7.42594e-12
Ocean	ralstonia	Oceanicaulis	0.560377	1.57864e-13	8.21202e-12
Ocean	photobacterium	Prochlorococcus_MIT9313	0.560092	1.63354e-13	8.48835e-12
Ocean	novosphingobium	Caedibacter	0.559955	1.66072e-13	8.62024e-12
Ocean	psychrobacter	Acholeplasma	0.559848	1.6821e-13	8.72176e-12
Ocean	undibacterium	Candidatus_Obscuribacter	0.559613	1.73006e-13	8.96072e-12
Ocean	exiguobacterium	Marinoscillum	0.558896	1.88528e-13	9.75408e-12
Ocean	bacillus	[Eubacterium]_xylanophilum_group	0.558351	2.01205e-13	1.03987e-11
Ocean	acidovorax	Lentimicrobium	0.558233	2.04068e-13	1.05353e-11
Ocean	nocardioides	JGI_0001001-H03	0.558023	2.0924e-13	1.07906e-11
Ocean	vibrio	Spirochaeta_2	0.557468	2.23524e-13	1.15149e-11
Ocean	exiguobacterium	HOC36	0.557367	2.26235e-13	1.1642e-11
Ocean	bordetella	Bacteroidetes_VC2.1_Bac22	0.556934	2.38178e-13	1.22434e-11
Ocean	novosphingobium	Leptotrichia	0.556779	2.42616e-13	1.24581e-11
Ocean	acidovorax	Dechloromonas	0.556497	2.50877e-13	1.28685e-11
Ocean	rhodoferax	Methanobrevibacter	0.556444	2.52438e-13	1.29347e-11
Ocean	shewanella	AAP99	0.556381	2.54335e-13	1.30179e-11
Ocean	ralstonia	MSBL3	0.556332	2.55818e-13	1.30798e-11
Ocean	shewanella	Nitrosomonas	0.556024	2.6534e-13	1.35522e-11
Ocean	acidovorax	Zoogloea	0.554829	3.05599e-13	1.55918e-11
Ocean	streptococcus	Odoribacter	0.55456	3.1542e-13	1.60756e-11
Ocean	desulfovibrio	Woesearchaeales	0.554259	3.268e-13	1.66202e-11
Ocean	oleispira	Thalassotalea	0.554263	3.26654e-13	1.66202e-11
Ocean	sphingomonas	OM43_clade	0.553815	3.4434e-13	1.74937e-11
Ocean	nocardioides	Devosia	0.553746	3.47124e-13	1.76163e-11
Ocean	aquabacterium	CL500-29_marine_group	0.553416	3.60857e-13	1.82939e-11
Ocean	aquabacterium	Polynucleobacter	0.552995	3.79147e-13	1.92007e-11
Ocean	photobacterium	Ferrimonas	0.552737	3.90778e-13	1.97688e-11
Ocean	bacillus	NS4_marine_group	0.55268	3.93386e-13	1.98797e-11
Ocean	undibacterium	Ellin6067	0.55243	4.05074e-13	2.04487e-11
Ocean	novosphingobium	SH3-11	0.552415	4.05767e-13	2.04621e-11
Ocean	vibrio	Trichodesmium_IMS101	0.552268	4.12844e-13	2.07971e-11
Ocean	acetobacterium	0319-6G20	0.552221	4.15123e-13	2.08898e-11
Ocean	ralstonia	Halobacteriovorax	0.551844	4.33808e-13	2.18072e-11
Ocean	corynebacterium	Marinomonas	0.551285	4.63046e-13	2.32525e-11
Ocean	pseudoxanthomonas	vadinBE97	0.551044	4.76213e-13	2.38886e-11
Ocean	novosphingobium	Nitrosomonas	0.550988	4.79317e-13	2.40191e-11
Ocean	rhodoferax	Haliangium	0.550877	4.85581e-13	2.43075e-11
Ocean	mycobacterium	TM7a	0.550853	4.86923e-13	2.43492e-11
Ocean	sphingomonas	Pseudarcicella	0.550616	5.0055e-13	2.50045e-11
Ocean	comamonas	Leptotrichia	0.550166	5.27397e-13	2.63181e-11
Ocean	halomonas	Lacibacter	0.550085	5.3244e-13	2.6542e-11
Ocean	photobacterium	MB11C04_marine_group	0.549691	5.57332e-13	2.77308e-11
Ocean	ralstonia	Cetobacterium	0.549689	5.57446e-13	2.77308e-11
Ocean	serratia	ASF356	0.549526	5.68085e-13	2.82306e-11
Ocean	rhodoferax	67-14	0.548846	6.14617e-13	3.05113e-11
Ocean	corynebacterium	Agarivorans	0.548776	6.19567e-13	3.07251e-11
Ocean	pseudoalteromonas	Clade_II	0.548738	6.22335e-13	3.08304e-11
Ocean	micrococcus	CAG-56	0.548396	6.47373e-13	3.19714e-11
Ocean	pseudonocardia	CAG-56	0.548396	6.47373e-13	3.19714e-11
Ocean	schlegelella	CAG-56	0.548396	6.47373e-13	3.19714e-11
Ocean	pseudoalteromonas	Oceanicaulis	0.548035	6.74951e-13	3.3299e-11
Ocean	flavobacterium	LD-RB-34	0.547752	6.97301e-13	3.43662e-11
Ocean	undibacterium	TM7a	0.547526	7.1569e-13	3.52361e-11
Ocean	halomonas	CCM19a	0.547416	7.2488e-13	3.56518e-11
Ocean	undibacterium	mle1-27	0.547181	7.44717e-13	3.65898e-11
Ocean	serratia	Lachnospira	0.547088	7.5274e-13	3.69461e-11
Ocean	ketobacter	Tateyamaria	0.546859	7.728e-13	3.78918e-11
Ocean	aquabacterium	Candidatus_Ovatusbacter	0.546558	7.99924e-13	3.91815e-11
Ocean	comamonas	Methanosaeta	0.54631	8.2308e-13	4.02745e-11
Ocean	oleispira	Aureispira	0.546278	8.2605e-13	4.03785e-11
Ocean	nocardioides	SH3-11	0.54623	8.30648e-13	4.05543e-11
Ocean	sphingomonas	Candidatus_Puniceispirillum	0.546222	8.31344e-13	4.05543e-11
Ocean	undibacterium	Dechloromonas	0.546169	8.36406e-13	4.07597e-11
Ocean	streptococcus	Peptoniphilus	0.546057	8.47293e-13	4.12481e-11
Ocean	bacteroides	Peptoniphilus	0.545484	9.0471e-13	4.39985e-11
Ocean	bacteroides	Butyricicoccus	0.545282	9.25805e-13	4.49787e-11
Ocean	corynebacterium	Litoricola	0.544752	9.83545e-13	4.77354e-11
Ocean	brevundimonas	Oikopleura	0.543895	1.08445e-12	5.25792e-11
Ocean	marinobacter	Draconibacterium	0.543746	1.10295e-12	5.34222e-11
Ocean	brevundimonas	Methylophilus	0.543571	1.12513e-12	5.44411e-11
Ocean	streptococcus	Parasutterella	0.543225	1.17025e-12	5.65673e-11
Ocean	flavobacterium	IMCC26207	0.543097	1.18734e-12	5.73351e-11
Ocean	oleispira	HTCC5015	0.542978	1.20352e-12	5.80582e-11
Ocean	brevundimonas	Polaromonas	0.54274	1.23639e-12	5.95837e-11
Ocean	desulfovibrio	vadinBE97	0.54261	1.25482e-12	6.04107e-11
Ocean	aquabacterium	Hydrogenedensaceae	0.541814	1.3729e-12	6.60293e-11
Ocean	bacillus	Clade_II	0.541665	1.39631e-12	6.70875e-11
Ocean	photobacterium	NS10_marine_group	0.541588	1.40854e-12	6.76073e-11
Ocean	vibrio	Nautella	0.54052	1.5887e-12	7.61781e-11
Ocean	comamonas	C39	0.540405	1.60926e-12	7.70866e-11
Ocean	sphingomonas	Pseudohongiella	0.540346	1.62001e-12	7.75236e-11
Ocean	vibrio	Balneola	0.54023	1.64119e-12	7.84588e-11
Ocean	marinobacter	Psychrosphaera	0.540064	1.67212e-12	7.98577e-11
Ocean	ketobacter	Gracilibacteria	0.53977	1.72838e-12	8.2462e-11
Ocean	comamonas	Stella	0.53942	1.79741e-12	8.56702e-11
Ocean	acidovorax	Blastocatella	0.539331	1.81545e-12	8.64436e-11
Ocean	aquabacterium	Thauera	0.539126	1.85771e-12	8.83676e-11
Ocean	comamonas	mle1-27	0.538974	1.88954e-12	8.97926e-11
Ocean	undibacterium	Inhella	0.538412	2.01203e-12	9.55183e-11
Ocean	pseudoalteromonas	SAR116_clade	0.538155	2.0707e-12	9.8206e-11
Ocean	acetobacterium	Rickettsia	0.538045	2.09628e-12	9.93207e-11
Ocean	desulfovibrio	Saccharospirillaceae	0.537925	2.12447e-12	1.00557e-10
Ocean	mycobacterium	SJA-28	0.537588	2.20574e-12	1.043e-10
Ocean	pseudoalteromonas	CL500-3	0.53722	2.29809e-12	1.0856e-10
Ocean	ralstonia	Propionigenium	0.536611	2.45909e-12	1.16051e-10
Ocean	aquabacterium	Lentimicrobium	0.536569	2.47055e-12	1.16476e-10
Ocean	acetobacterium	Phreatobacter	0.536554	2.47481e-12	1.16562e-10
Ocean	ketobacter	Spongiibacterium	0.535937	2.64997e-12	1.2469e-10
Ocean	nocardioides	OLB13	0.535431	2.80277e-12	1.31749e-10
Ocean	ralstonia	Clade_III	0.534909	2.96905e-12	1.39429e-10
Ocean	janthinobacterium	0319-6G20	0.534582	3.07838e-12	1.44421e-10
Ocean	janthinobacterium	Ahniella	0.534172	3.22051e-12	1.50941e-10
Ocean	rheinheimera	TM7a	0.533767	3.36741e-12	1.57671e-10
Ocean	comamonas	Run-SP154	0.533545	3.45055e-12	1.61406e-10
Ocean	undibacterium	SH-PL14	0.533353	3.52412e-12	1.64686e-10
Ocean	undibacterium	0319-6G20	0.532539	3.85338e-12	1.79897e-10
Ocean	vibrio	Marinococcus	0.532107	4.04038e-12	1.88443e-10
Ocean	undibacterium	Pajaroellobacter	0.532076	4.05394e-12	1.88891e-10
Ocean	ralstonia	Phormidium_MBIC10003	0.531907	4.12973e-12	1.92236e-10
Ocean	undibacterium	Thauera	0.531884	4.13988e-12	1.92521e-10
Ocean	undibacterium	Ferruginibacter	0.531843	4.15877e-12	1.93211e-10
Ocean	bacillus	Enterorhabdus	0.53166	4.24268e-12	1.96918e-10
Ocean	paracoccus	Lutimonas	0.531576	4.28176e-12	1.98539e-10
Ocean	shewanella	AKYH767	0.531392	4.36853e-12	2.02366e-10
Ocean	aquabacterium	Tetrasphaera	0.531012	4.55377e-12	2.10743e-10
Ocean	rhodoferax	Pedosphaeraceae	0.530937	4.59111e-12	2.12266e-10
Ocean	aquabacterium	JGI_0001001-H03	0.530837	4.64115e-12	2.14372e-10
Ocean	rheinheimera	67-14	0.530185	4.98276e-12	2.29928e-10
Ocean	nocardioides	Prosthecobacter	0.528989	5.67331e-12	2.61541e-10
Ocean	comamonas	OLB8	0.528545	5.95221e-12	2.74134e-10
Ocean	bacteroides	Fusicatenibacter	0.528335	6.08927e-12	2.80177e-10
Ocean	micrococcus	Clostridium_sensu_stricto_1	0.528144	6.21633e-12	2.852e-10
Ocean	pseudonocardia	Clostridium_sensu_stricto_1	0.528144	6.21633e-12	2.852e-10
Ocean	schlegelella	Clostridium_sensu_stricto_1	0.528144	6.21633e-12	2.852e-10
Ocean	acidovorax	Paludibacter	0.527994	6.31734e-12	2.89556e-10
Ocean	halomonas	Pirellula	0.527571	6.61292e-12	3.02813e-10
Ocean	mycobacterium	A0839	0.52756	6.62021e-12	3.02857e-10
Ocean	bacteroides	Gemella	0.527481	6.67693e-12	3.0516e-10
Ocean	undibacterium	Arcobacter	0.52747	6.68491e-12	3.05233e-10
Ocean	photobacterium	Marinagarivorans	0.527362	6.76335e-12	3.0852e-10
Ocean	vibrio	Formosa	0.526949	7.07048e-12	3.22222e-10
Ocean	halomonas	Nitrosomonas	0.526818	7.17117e-12	3.265e-10
Ocean	rheinheimera	Sericytochromatia	0.526679	7.27944e-12	3.31114e-10
Ocean	acidovorax	Oikopleura	0.526411	7.4918e-12	3.4045e-10
Ocean	oleispira	Pseudofulvibacter	0.526382	7.51521e-12	3.41189e-10
Ocean	aliiglaciecola	Candidatus_Fritschea	0.526324	7.56219e-12	3.42996e-10
Ocean	janthinobacterium	Absconditabacteriales_(SR1)	0.52598	7.84669e-12	3.55563e-10
Ocean	aquabacterium	Arcobacter	0.525715	8.07261e-12	3.65454e-10
Ocean	mycobacterium	Bacteriovorax	0.525642	8.13615e-12	3.67982e-10
Ocean	bacillus	MB11C04_marine_group	0.525064	8.65538e-12	3.91095e-10
Ocean	desulfovibrio	Microscilla	0.524708	8.99127e-12	4.05889e-10
Ocean	paracoccus	Spirosomaceae	0.524492	9.20091e-12	4.14961e-10
Ocean	photobacterium	Neiella	0.524377	9.31385e-12	4.19659e-10
Ocean	brevundimonas	Arcobacter	0.524317	9.37356e-12	4.21951e-10
Ocean	aquabacterium	C39	0.524254	9.43768e-12	4.24438e-10
Ocean	comamonas	Candidatus_Competibacter	0.52406	9.63433e-12	4.32875e-10
Ocean	bordetella	Bacteroidetes_BD2-2	0.523722	9.98751e-12	4.48322e-10
Ocean	aquabacterium	Aeromonas	0.523706	1.00044e-11	4.48657e-10
Ocean	comamonas	Tepidisphaeraceae	0.523492	1.02353e-11	4.58582e-10
Ocean	aliiglaciecola	Vermiphilaceae	0.523425	1.03081e-11	4.61415e-10
Ocean	stenotrophomonas	UCG-011	0.523233	1.0521e-11	4.70502e-10
Ocean	halomonas	Latescibacterota	0.522494	1.13793e-11	5.08412e-10
Ocean	novosphingobium	Acidibacter	0.522414	1.14771e-11	5.123e-10
Ocean	serratia	Holdemanella	0.522366	1.15346e-11	5.14388e-10
Ocean	oleispira	Kordia	0.522269	1.16538e-11	5.1922e-10
Ocean	photobacterium	Halobacteriovorax	0.521873	1.21528e-11	5.40948e-10
Ocean	comamonas	Blastocatella	0.521819	1.22231e-11	5.43569e-10
Ocean	rheinheimera	Candidatus_Nitrosopumilus	0.521697	1.23817e-11	5.50109e-10
Ocean	mycobacterium	LiUU-11-161	0.52165	1.24436e-11	5.52347e-10
Ocean	vibrio	Grimontia	0.521116	1.3166e-11	5.83871e-10
Ocean	aquabacterium	Lentimicrobiaceae	0.520393	1.42084e-11	6.29517e-10
Ocean	mycobacterium	Hirschia	0.520361	1.42564e-11	6.31059e-10
Ocean	rhodoferax	Tepidisphaeraceae	0.519909	1.49503e-11	6.61159e-10
Ocean	bordetella	Lutibacter	0.519804	1.51172e-11	6.67925e-10
Ocean	pseudoalteromonas	Labilibacter	0.519658	1.53506e-11	6.77608e-10
Ocean	undibacterium	Beggiatoa	0.519495	1.5616e-11	6.88689e-10
Ocean	acidovorax	Fluviicoccus	0.519032	1.63938e-11	7.22323e-10
Ocean	photobacterium	Clade_II	0.518837	1.67316e-11	7.36528e-10
Ocean	novosphingobium	Aeromonas	0.518745	1.68932e-11	7.42958e-10
Ocean	massilia	Paludibacter	0.518477	1.73747e-11	7.63434e-10
Ocean	pseudomonas	Verticiella	0.517939	1.8379e-11	8.06822e-10
Ocean	streptococcus	Subdoligranulum	0.517695	1.88545e-11	8.26934e-10
Ocean	ralstonia	Marine_Group_III	0.517537	1.91685e-11	8.39937e-10
Ocean	halomonas	Caedibacter	0.517429	1.93847e-11	8.4863e-10
Ocean	comamonas	Polaromonas	0.517397	1.94497e-11	8.50699e-10
Ocean	streptococcus	Oscillibacter	0.517311	1.96249e-11	8.57576e-10
Ocean	streptococcus	Actinomyces	0.516793	2.07123e-11	9.04265e-10
Ocean	nocardioides	Chitinivorax	0.51617	2.20991e-11	9.63934e-10
Ocean	rhodoferax	Candidatus_Nitrosopumilus	0.515869	2.27999e-11	9.93594e-10
Ocean	novosphingobium	Lacibacter	0.51585	2.28467e-11	9.94725e-10
Ocean	flavobacterium	Devosia	0.515621	2.33958e-11	1.01678e-09
Ocean	janthinobacterium	Phaselicystis	0.515625	2.33862e-11	1.01678e-09
Ocean	undibacterium	Subgroup_17	0.515489	2.37163e-11	1.02978e-09
Ocean	bacteroides	[Ruminococcus]_gauvreauii_group	0.515275	2.4248e-11	1.0519e-09
Ocean	rheinheimera	LiUU-11-161	0.514712	2.57025e-11	1.11399e-09
Ocean	oleispira	Vicingus	0.514612	2.59719e-11	1.12465e-09
Ocean	sphingomonas	Cyanobium_PCC-6307	0.514595	2.60168e-11	1.12557e-09
Ocean	mycobacterium	Planctomicrobium	0.514528	2.61969e-11	1.13234e-09
Ocean	bacteroides	Prevotella	0.514432	2.64583e-11	1.14261e-09
Ocean	staphylococcus	Prevotella	0.514357	2.6663e-11	1.15041e-09
Ocean	rhodoferax	Hydrogenophaga	0.514301	2.68181e-11	1.15605e-09
Ocean	undibacterium	Bacteriovorax	0.513951	2.78041e-11	1.19748e-09
Ocean	aquabacterium	45677	0.513752	2.83807e-11	1.22096e-09
Ocean	rhodococcus	Margulisbacteria	0.513745	2.84004e-11	1.22096e-09
Ocean	janthinobacterium	Fimbriimonadaceae	0.513284	2.97818e-11	1.2792e-09
Ocean	brevundimonas	Ellin6067	0.512919	3.09232e-11	1.32703e-09
Ocean	delftia	Mesoflavibacter	0.512544	3.21343e-11	1.37777e-09
Ocean	aquabacterium	Trichococcus	0.512356	3.27614e-11	1.4034e-09
Ocean	nocardioides	IMCC26256	0.512328	3.28576e-11	1.40626e-09
Ocean	aquabacterium	Methanosaeta	0.512268	3.30589e-11	1.41361e-09
Ocean	undibacterium	Saccharimonadaceae	0.512036	3.38552e-11	1.44636e-09
Ocean	alcanivorax	HTCC5015	0.511993	3.40034e-11	1.4514e-09
Ocean	nocardioides	env.OPS_17	0.511061	3.74071e-11	1.59526e-09
Ocean	rhodoferax	Bacteriovorax	0.510804	3.84033e-11	1.63628e-09
Ocean	streptococcus	NK4A214_group	0.51073	3.86938e-11	1.64719e-09
Ocean	janthinobacterium	mle1-27	0.510641	3.9047e-11	1.66075e-09
Ocean	aquabacterium	UKL13-1	0.510412	3.99698e-11	1.69707e-09
Ocean	pseudoalteromonas	Thalassolituus	0.510402	4.00075e-11	1.69707e-09
Ocean	ralstonia	S25-593	0.510408	3.99859e-11	1.69707e-09
Ocean	vibrio	Coraliomargarita	0.510177	4.09364e-11	1.73493e-09
Ocean	shewanella	SJA-28	0.510089	4.13049e-11	1.749e-09
Ocean	corynebacterium	OM75_clade	0.51002	4.15974e-11	1.75983e-09
Ocean	oleispira	Aestuariicella	0.509879	4.21978e-11	1.78365e-09
Ocean	bacillus	NS2b_marine_group	0.509789	4.25879e-11	1.79855e-09
Ocean	flavobacterium	Thiobacillus	0.509482	4.39378e-11	1.85392e-09
Ocean	paracoccus	Porphyrobacter	0.50914	4.54914e-11	1.91778e-09
Ocean	comamonas	env.OPS_17	0.509076	4.57854e-11	1.92847e-09
Ocean	undibacterium	Stella	0.509006	4.61152e-11	1.94065e-09
Ocean	ochrobactrum	Lachnospira	0.508941	4.64176e-11	1.95166e-09
Ocean	ralstonia	PB19	0.508819	4.69985e-11	1.97435e-09
Ocean	undibacterium	45677	0.508599	4.8058e-11	2.01709e-09
Ocean	flavobacterium	Roseimaritima	0.508575	4.81725e-11	2.02012e-09
Ocean	acetobacterium	Phenylobacterium	0.508423	4.89229e-11	2.04979e-09
Ocean	aquabacterium	Nitrospira	0.508387	4.9101e-11	2.05545e-09
Ocean	flavobacterium	Hydrogenedensaceae	0.507842	5.18836e-11	2.17003e-09
Ocean	ochrobactrum	UCG-011	0.507613	5.30972e-11	2.21885e-09
Ocean	rhodoferax	Hirschia	0.507519	5.36048e-11	2.23811e-09
Ocean	massilia	Sphingopyxis	0.507428	5.40988e-11	2.25676e-09
Ocean	paracoccus	Hoeflea	0.507282	5.49041e-11	2.28836e-09
Ocean	novosphingobium	Fusibacter	0.507218	5.52607e-11	2.30121e-09
Ocean	pseudoalteromonas	OM60(NOR5)_clade	0.507026	5.63389e-11	2.34407e-09
Ocean	janthinobacterium	Lacunisphaera	0.506521	5.92819e-11	2.46437e-09
Ocean	staphylococcus	Clade_Ia	0.506509	5.93528e-11	2.46518e-09
Ocean	bacteroides	Actinomyces	0.506402	5.99962e-11	2.48974e-09
Ocean	brevundimonas	A0839	0.506363	6.02327e-11	2.49739e-09
Ocean	vibrio	OM75_clade	0.50563	6.48372e-11	2.68597e-09
Ocean	ralstonia	CL500-3	0.50493	6.95487e-11	2.87865e-09
Ocean	rhodoferax	Pirellula	0.504858	7.00515e-11	2.89696e-09
Ocean	pseudoalteromonas	Neisseria	0.50463	7.16687e-11	2.96127e-09
Ocean	undibacterium	Tahibacter	0.504435	7.30808e-11	3.01701e-09
Ocean	serratia	Veillonella	0.504191	7.48865e-11	3.08889e-09
Ocean	psychrobacter	GCA-900066575	0.504145	7.52267e-11	3.10025e-09
Ocean	bacteroides	Haemophilus	0.503934	7.68337e-11	3.16187e-09
Ocean	nocardioides	Leptotrichia	0.503931	7.68543e-11	3.16187e-09
Ocean	ralstonia	Wenyingzhuangia	0.503367	8.13051e-11	3.34211e-09
Ocean	flavobacterium	PHOS-HE36	0.503244	8.23005e-11	3.38012e-09
Ocean	novosphingobium	Thauera	0.503206	8.26162e-11	3.39017e-09
Ocean	undibacterium	Lentimicrobium	0.503147	8.31023e-11	3.40719e-09
Ocean	staphylococcus	Pontibacterium	0.503098	8.35074e-11	3.42087e-09
Ocean	novosphingobium	PeM15	0.50304	8.39923e-11	3.43779e-09
Ocean	brevundimonas	Caedibacter	0.502464	8.89427e-11	3.63729e-09
Ocean	rhodoferax	TRA3-20	0.502317	9.02532e-11	3.68773e-09
Ocean	comamonas	DEV114	0.502306	9.03544e-11	3.68871e-09
Ocean	photobacterium	Psychrosphaera	0.501791	9.5089e-11	3.87869e-09
Ocean	aquabacterium	Leptotrichia	0.501667	9.6266e-11	3.92335e-09
Ocean	pseudoxanthomonas	Dadabacteriales	0.501182	1.00998e-10	4.1127e-09
Ocean	bacteroides	Agathobacter	0.500898	1.03881e-10	4.22648e-09
Ocean	acidovorax	LWQ8	0.500809	1.04797e-10	4.26013e-09
Ocean	rhodoferax	Arenimonas	0.500493	1.08124e-10	4.39166e-09
Ocean	arthrobacter	Bythopirellula	0.500396	1.09155e-10	4.42978e-09
Ocean	novosphingobium	Propionivibrio	0.500085	1.12562e-10	4.56417e-09
Ocean	psychrobacter	mle1-8	0.500035	1.13113e-10	4.58262e-09
Ocean	nocardioides	Macellibacteroides	0.499671	1.17245e-10	4.746e-09
Ocean	brevundimonas	Methylotenera	0.499534	1.18839e-10	4.80643e-09
Ocean	psychrobacter	P.palmC41	0.499362	1.20865e-10	4.88424e-09
Ocean	acidovorax	Hydrogenedensaceae	0.499134	1.23611e-10	4.99102e-09
Ocean	marinobacter	Neiella	0.499092	1.24114e-10	5.00708e-09
Ocean	acidovorax	Stella	0.499019	1.25014e-10	5.03915e-09
Ocean	photobacterium	Grimontia	0.498879	1.26748e-10	5.10472e-09
Ocean	rheinheimera	Aquimonas	0.49877	1.28105e-10	5.15506e-09
Ocean	serratia	Clostridium_sensu_stricto_1	0.498334	1.33711e-10	5.37158e-09
Ocean	serratia	S25-593	0.49834	1.33626e-10	5.37158e-09
Ocean	aliiglaciecola	Salinihabitans	0.498255	1.34739e-10	5.40832e-09
Ocean	micrococcus	Salinisphaera	0.497869	1.39931e-10	5.60263e-09
Ocean	pseudonocardia	Salinisphaera	0.497869	1.39931e-10	5.60263e-09
Ocean	schlegelella	Salinisphaera	0.497869	1.39931e-10	5.60263e-09
Ocean	flavobacterium	SC-I-84	0.497797	1.40926e-10	5.63776e-09
Ocean	flavobacterium	Bacteroidetes_vadinHA17	0.497766	1.41353e-10	5.65009e-09
Ocean	exiguobacterium	Desulforhopalus	0.497705	1.42199e-10	5.67917e-09
Ocean	undibacterium	Candidatus_Microthrix	0.497466	1.45562e-10	5.80862e-09
Ocean	vibrio	Halobacteriovorax	0.496665	1.57399e-10	6.27573e-09
Ocean	mycobacterium	Candidatus_Obscuribacter	0.496625	1.58027e-10	6.29555e-09
Ocean	ralstonia	Phaeocystidibacter	0.496587	1.58605e-10	6.31332e-09
Ocean	streptococcus	Roseburia	0.496448	1.60774e-10	6.39433e-09
Ocean	aquabacterium	Bacteriovorax	0.496293	1.6322e-10	6.48621e-09
Ocean	marinobacter	Coraliomargarita	0.495929	1.69094e-10	6.71404e-09
Ocean	serratia	Nautella	0.495692	1.73043e-10	6.86515e-09
Ocean	ralstonia	HOC36	0.495508	1.76158e-10	6.98294e-09
Ocean	aquabacterium	Prosthecomicrobium	0.495444	1.77265e-10	7.00908e-09
Ocean	photobacterium	Candidatus_Thiopilula	0.495427	1.77551e-10	7.00908e-09
Ocean	photobacterium	Galenea	0.495427	1.77551e-10	7.00908e-09
Ocean	photobacterium	Harryflintia	0.495427	1.77551e-10	7.00908e-09
Ocean	photobacterium	RCP2-54	0.495427	1.77551e-10	7.00908e-09
Ocean	brevundimonas	Beggiatoa	0.495419	1.77699e-10	7.00914e-09
Ocean	nocardioides	Lentimicrobium	0.494569	1.92971e-10	7.60525e-09
Ocean	vibrio	Clade_III	0.494475	1.94733e-10	7.66839e-09
Ocean	bacteroides	Lachnospiraceae_ND3007_group	0.494211	1.99765e-10	7.86004e-09
Ocean	comamonas	Haliscomenobacter	0.493942	2.0504e-10	8.06097e-09
Ocean	paracoccus	Hyphobacterium	0.493323	2.17657e-10	8.54997e-09
Ocean	janthinobacterium	SH-PL14	0.492904	2.26644e-10	8.88837e-09
Ocean	streptococcus	Enterococcus	0.492907	2.26576e-10	8.88837e-09
Ocean	vibrio	Neptunomonas	0.492631	2.32678e-10	9.11754e-09
Ocean	rhodoferax	Aquimonas	0.492429	2.37235e-10	9.28851e-09
Ocean	paenibacillus	LKC2.127-25	0.492375	2.38467e-10	9.32908e-09
Ocean	psychrobacter	Spirochaeta_2	0.492294	2.4033e-10	9.39428e-09
Ocean	janthinobacterium	DEV114	0.491822	2.51484e-10	9.82225e-09
Ocean	nocardioides	Hydrogenedensaceae	0.491733	2.53656e-10	9.89899e-09
Ocean	serratia	Lachnospiraceae_ND3007_group	0.49094	2.73675e-10	1.06715e-08
Ocean	undibacterium	Oikopleura	0.490422	2.87563e-10	1.12039e-08
Ocean	aliiglaciecola	OCS116_clade	0.490057	2.97779e-10	1.15925e-08
Ocean	bacteroides	Lachnospiraceae_UCG-004	0.489925	3.0155e-10	1.17298e-08
Ocean	serratia	Fusicatenibacter	0.489901	3.0223e-10	1.17467e-08
Ocean	arthrobacter	Pir4_lineage	0.489463	3.15127e-10	1.2238e-08
Ocean	vibrio	Wenyingzhuangia	0.489431	3.16106e-10	1.2266e-08
Ocean	photobacterium	Stappiaceae	0.489356	3.18352e-10	1.23432e-08
Ocean	nocardioides	45677	0.489308	3.19815e-10	1.23899e-08
Ocean	acetobacterium	Lacunisphaera	0.488483	3.45929e-10	1.33907e-08
Ocean	aquabacterium	OLB13	0.488368	3.49725e-10	1.35248e-08
Ocean	janthinobacterium	WPS-2	0.488361	3.49959e-10	1.35248e-08
Ocean	ochrobactrum	Clade_IV	0.487879	3.66328e-10	1.41459e-08
Ocean	nocardioides	Trichococcus	0.487833	3.67916e-10	1.41958e-08
Ocean	novosphingobium	Lentimicrobiaceae	0.487487	3.80197e-10	1.46578e-08
Ocean	undibacterium	Lentimicrobiaceae	0.487265	3.88264e-10	1.49568e-08
Ocean	rheinheimera	Babeliales	0.487216	3.90036e-10	1.50129e-08
Ocean	corynebacterium	Holdemania	0.486417	4.20629e-10	1.61774e-08
Ocean	nocardioides	AKYH767	0.485935	4.40193e-10	1.69163e-08
Ocean	comamonas	AAP99	0.485615	4.53664e-10	1.742e-08
Ocean	novosphingobium	Thalassomonas	0.48559	4.54737e-10	1.74471e-08
Ocean	aquabacterium	Lacibacter	0.485556	4.5618e-10	1.74885e-08
Ocean	pseudoalteromonas	Richelia_HH01	0.485139	4.74394e-10	1.81722e-08
Ocean	undibacterium	Zoogloea	0.48489	4.85657e-10	1.85887e-08
Ocean	photobacterium	BD2-3	0.484048	5.25538e-10	1.99872e-08
Ocean	photobacterium	CH2b56	0.484048	5.25538e-10	1.99872e-08
Ocean	photobacterium	Desulfobulbus	0.484048	5.25538e-10	1.99872e-08
Ocean	photobacterium	Desulfopila	0.484048	5.25538e-10	1.99872e-08
Ocean	photobacterium	Helicobacteraceae	0.484048	5.25538e-10	1.99872e-08
Ocean	photobacterium	Nisaea	0.484048	5.25538e-10	1.99872e-08
Ocean	photobacterium	Ponticaulis	0.484048	5.25538e-10	1.99872e-08
Ocean	photobacterium	Thioreductor	0.484048	5.25538e-10	1.99872e-08
Ocean	photobacterium	Clade_III	0.483984	5.28693e-10	2.00912e-08
Ocean	acetobacterium	Paludibaculum	0.483924	5.31642e-10	2.01872e-08
Ocean	acidovorax	Propionivibrio	0.4835	5.53171e-10	2.0988e-08
Ocean	comamonas	Brevifollis	0.483325	5.62287e-10	2.13169e-08
Ocean	staphylococcus	NS4_marine_group	0.482842	5.88203e-10	2.22818e-08
Ocean	acidovorax	Aquicella	0.482794	5.90857e-10	2.23646e-08
Ocean	bacillus	Marinimicrobia_(SAR406_clade)	0.48266	5.98261e-10	2.26269e-08
Ocean	comamonas	Candidatus_Nitrotoga	0.482578	6.02893e-10	2.27841e-08
Ocean	undibacterium	Brevifollis	0.482307	6.18304e-10	2.3348e-08
Ocean	ralstonia	Formosa	0.482066	6.323e-10	2.38577e-08
Ocean	streptococcus	Megamonas	0.481881	6.43257e-10	2.4252e-08
Ocean	micrococcus	Flammeovirga	0.481688	6.54888e-10	2.46322e-08
Ocean	pseudonocardia	Flammeovirga	0.481688	6.54888e-10	2.46322e-08
Ocean	schlegelella	Flammeovirga	0.481688	6.54888e-10	2.46322e-08
Ocean	undibacterium	Haliscomenobacter	0.481678	6.55543e-10	2.46375e-08
Ocean	pseudomonas	Lacihabitans	0.481649	6.57301e-10	2.46842e-08
Ocean	pseudoalteromonas	Desulfotalea	0.481629	6.58543e-10	2.47114e-08
Ocean	brevundimonas	Bacteriovorax	0.481552	6.63236e-10	2.48485e-08
Ocean	undibacterium	Saccharimonadales	0.481559	6.62789e-10	2.48485e-08
Ocean	desulfovibrio	Rubrimonas	0.480463	7.33705e-10	2.74671e-08
Ocean	comamonas	AKYH767	0.480327	7.43023e-10	2.77942e-08
Ocean	sphingomonas	Candidatus_Planktophila	0.480252	7.48195e-10	2.79221e-08
Ocean	sphingomonas	Nevskia	0.480252	7.48195e-10	2.79221e-08
Ocean	sphingomonas	Sunxiuqinia	0.480252	7.48195e-10	2.79221e-08
Ocean	photobacterium	R76-B128	0.48017	7.53823e-10	2.81102e-08
Ocean	mycobacterium	TRA3-20	0.480149	7.55329e-10	2.81444e-08
Ocean	shewanella	SH-PL14	0.480049	7.62352e-10	2.83839e-08
Ocean	stenotrophomonas	Lachnospiraceae_ND3007_group	0.479859	7.75854e-10	2.88417e-08
Ocean	undibacterium	Candidatus_Nitrosopumilus	0.479863	7.75547e-10	2.88417e-08
Ocean	rhodoferax	Arcobacter	0.479708	7.86764e-10	2.92246e-08
Ocean	chryseobacterium	Subgroup_22	0.479163	8.27271e-10	3.07054e-08
Ocean	shewanella	IMCC26256	0.47908	8.33653e-10	3.09182e-08
Ocean	vibrio	Lachnospiraceae_NK4A136_group	0.478883	8.48895e-10	3.14591e-08
Ocean	sphingomonas	Diplosphaera	0.478824	8.5357e-10	3.16079e-08
Ocean	pseudoalteromonas	Spirochaeta_2	0.478794	8.55884e-10	3.1659e-08
Ocean	streptococcus	Gemella	0.478789	8.56276e-10	3.1659e-08
Ocean	bdellovibrio	Hirschia	0.478727	8.61202e-10	3.18166e-08
Ocean	serratia	Flammeovirga	0.478548	8.75496e-10	3.23197e-08
Ocean	bacillus	Clade_Ia	0.478496	8.79714e-10	3.24503e-08
Ocean	flavobacterium	Aminicenantales	0.478405	8.8708e-10	3.26968e-08
Ocean	aquabacterium	Arenimonas	0.477935	9.2625e-10	3.41143e-08
Ocean	rheinheimera	SWB02	0.477849	9.33528e-10	3.43559e-08
Ocean	vibrio	Reinekea	0.477503	9.63664e-10	3.54376e-08
Ocean	streptococcus	Anaerostipes	0.477289	9.82761e-10	3.61121e-08
Ocean	janthinobacterium	Subgroup_17	0.477208	9.90035e-10	3.63515e-08
Ocean	bacillus	Lachnoclostridium	0.476977	1.01121e-09	3.71005e-08
Ocean	psychrobacter	Paludicola	0.476944	1.01428e-09	3.71844e-08
Ocean	novosphingobium	Paludibacter	0.476798	1.0279e-09	3.7655e-08
Ocean	streptococcus	Finegoldia	0.476676	1.03945e-09	3.80488e-08
Ocean	bacteroides	Roseburia	0.476618	1.04497e-09	3.82219e-08
Ocean	paenibacillus	Clade_Ib	0.476521	1.05423e-09	3.85311e-08
Ocean	comamonas	Trichococcus	0.476396	1.06635e-09	3.89441e-08
Ocean	ralstonia	Thiovulum	0.476272	1.0785e-09	3.93577e-08
Ocean	photobacterium	MSBL3	0.475881	1.11771e-09	4.07575e-08
Ocean	sphingomonas	NS5_marine_group	0.475658	1.14068e-09	4.15634e-08
Ocean	mycobacterium	Aeromonas	0.475487	1.1586e-09	4.21844e-08
Ocean	corynebacterium	Lachnoclostridium	0.475349	1.17322e-09	4.26842e-08
Ocean	aestuariibacter	Cutibacterium	0.475286	1.17998e-09	4.28973e-08
Ocean	halomonas	Chitinivorax	0.47513	1.19686e-09	4.34779e-08
Ocean	massilia	Beggiatoa	0.474942	1.21751e-09	4.41948e-08
Ocean	undibacterium	Psychromonas	0.474689	1.24575e-09	4.51853e-08
Ocean	acidovorax	Silvanigrella	0.474654	1.24976e-09	4.52964e-08
Ocean	aquabacterium	Phreatobacter	0.47432	1.28822e-09	4.66549e-08
Ocean	flavobacterium	JTB215	0.474163	1.30666e-09	4.7287e-08
Ocean	bacillus	Candidatus_Omnitrophus	0.474022	1.32355e-09	4.78621e-08
Ocean	janthinobacterium	Zoogloea	0.473432	1.39616e-09	5.04498e-08
Ocean	janthinobacterium	Propionivibrio	0.472842	1.4726e-09	5.31341e-08
Ocean	streptococcus	Veillonella	0.472842	1.47267e-09	5.31341e-08
Ocean	micrococcus	MWH-UniP1_aquatic_group	0.472748	1.48514e-09	5.34629e-08
Ocean	pseudonocardia	MWH-UniP1_aquatic_group	0.472748	1.48514e-09	5.34629e-08
Ocean	schlegelella	MWH-UniP1_aquatic_group	0.472748	1.48514e-09	5.34629e-08
Ocean	streptococcus	[Ruminococcus]_gnavus_group	0.472685	1.49363e-09	5.37278e-08
Ocean	acetobacterium	Lautropia	0.472507	1.51779e-09	5.45561e-08
Ocean	undibacterium	WPS-2	0.472398	1.53288e-09	5.5057e-08
Ocean	photobacterium	Salinisphaera	0.472275	1.54993e-09	5.56275e-08
Ocean	aquabacterium	Polaromonas	0.472133	1.56989e-09	5.63015e-08
Ocean	janthinobacterium	Oikopleura	0.472114	1.57263e-09	5.63576e-08
Ocean	pseudomonas	IMCC26207	0.472058	1.58054e-09	5.65986e-08
Ocean	janthinobacterium	Prosthecomicrobium	0.471847	1.6109e-09	5.76426e-08
Ocean	pseudoalteromonas	Stappiaceae	0.471642	1.64084e-09	5.86701e-08
Ocean	streptococcus	UBA1819	0.471624	1.64353e-09	5.87226e-08
Ocean	comamonas	Ellin6067	0.471509	1.66063e-09	5.9289e-08
Ocean	rheinheimera	SJA-28	0.471438	1.67119e-09	5.96217e-08
Ocean	corynebacterium	NK4A214_group	0.47087	1.75864e-09	6.26947e-08
Ocean	undibacterium	Leptotrichia	0.470252	1.85896e-09	6.62215e-08
Ocean	chryseobacterium	Negativicoccus	0.470201	1.86737e-09	6.64717e-08
Ocean	streptococcus	Family_XIII_UCG-001	0.46976	1.9425e-09	6.90945e-08
Ocean	undibacterium	Candidatus_Nitrotoga	0.469711	1.95113e-09	6.93501e-08
Ocean	serratia	Salinisphaera	0.469582	1.97371e-09	7.01003e-08
Ocean	rhodococcus	WPS-2	0.469548	1.97975e-09	7.02628e-08
Ocean	bdellovibrio	TM7a	0.469471	1.99343e-09	7.06957e-08
Ocean	bacillus	Nautella	0.469331	2.01846e-09	7.15303e-08
Ocean	shewanella	MBAE14	0.469082	2.06385e-09	7.30848e-08
Ocean	undibacterium	Lautropia	0.46887	2.10325e-09	7.44249e-08
Ocean	pseudoalteromonas	SAR92_clade	0.468805	2.11543e-09	7.48006e-08
Ocean	vibrio	Draconibacterium	0.468674	2.14035e-09	7.56257e-08
Ocean	halomonas	Paludibacter	0.468642	2.14648e-09	7.57864e-08
Ocean	brevundimonas	Propionivibrio	0.468621	2.15044e-09	7.58699e-08
Ocean	halomonas	Hydrogenophaga	0.468507	2.17234e-09	7.65864e-08
Ocean	desulfovibrio	Calorithrix	0.468443	2.18477e-09	7.69677e-08
Ocean	nocardioides	CL500-29_marine_group	0.46832	2.20886e-09	7.77591e-08
Ocean	alcanivorax	OM182_clade	0.468198	2.23294e-09	7.8549e-08
Ocean	flavobacterium	CCM19a	0.467965	2.27962e-09	8.01319e-08
Ocean	flavobacterium	EV818SWSAP88	0.467953	2.28206e-09	8.01587e-08
Ocean	serratia	[Ruminococcus]_torques_group	0.46747	2.38221e-09	8.36151e-08
Ocean	serratia	NS7_marine_group	0.467106	2.46031e-09	8.62931e-08
Ocean	bdellovibrio	TRA3-20	0.466873	2.51175e-09	8.80329e-08
Ocean	halomonas	PeM15	0.466484	2.59967e-09	9.10476e-08
Ocean	shewanella	Trichococcus	0.466364	2.62747e-09	9.19538e-08
Ocean	shewanella	Blastocatella	0.465936	2.72875e-09	9.54285e-08
Ocean	flavobacterium	IheB3-7	0.465848	2.74993e-09	9.60988e-08
Ocean	ralstonia	JL-ETNP-F27	0.46533	2.87847e-09	1.00517e-07
Ocean	brevundimonas	TM7a	0.46476	3.02672e-09	1.05617e-07
Ocean	pseudomonas	Pseudorhodobacter	0.464711	3.03983e-09	1.05997e-07
Ocean	shewanella	TM7a	0.464578	3.07557e-09	1.07165e-07
Ocean	vibrio	Oceanicaulis	0.464397	3.12493e-09	1.08806e-07
Ocean	comamonas	45677	0.464024	3.2291e-09	1.12351e-07
Ocean	serratia	MWH-UniP1_aquatic_group	0.463825	3.28602e-09	1.14248e-07
Ocean	vibrio	Phaeocystidibacter	0.463606	3.34964e-09	1.16376e-07
Ocean	corynebacterium	Endozoicomonas	0.463442	3.3981e-09	1.17974e-07
Ocean	pseudoalteromonas	Enterovibrio	0.463429	3.40207e-09	1.18026e-07
Ocean	acidovorax	Caedibacter	0.46339	3.41352e-09	1.18337e-07
Ocean	ketobacter	Ahrensia	0.46336	3.42257e-09	1.18565e-07
Ocean	photobacterium	Phaeocystidibacter	0.463191	3.47349e-09	1.20241e-07
Ocean	ralstonia	SAR116_clade	0.462981	3.53813e-09	1.22391e-07
Ocean	shewanella	Brevifollis	0.462645	3.64357e-09	1.25947e-07
Ocean	bacillus	Psychrosphaera	0.462505	3.6883e-09	1.27401e-07
Ocean	undibacterium	UKL13-1	0.462488	3.69373e-09	1.27497e-07
Ocean	vibrio	Marinobacterium	0.462417	3.71692e-09	1.28204e-07
Ocean	bacillus	Catenovulum	0.462264	3.76679e-09	1.29831e-07
Ocean	brevundimonas	Haliscomenobacter	0.462065	3.83265e-09	1.32005e-07
Ocean	brevundimonas	LiUU-11-161	0.461759	3.93628e-09	1.35477e-07
Ocean	pseudoalteromonas	Propionigenium	0.461707	3.9542e-09	1.35996e-07
Ocean	janthinobacterium	Candidatus_Nitrotoga	0.4612	4.13282e-09	1.42037e-07
Ocean	bacteroides	NK4A214_group	0.461057	4.18457e-09	1.43712e-07
Ocean	brevundimonas	CL500-29_marine_group	0.460871	4.25255e-09	1.45942e-07
Ocean	corynebacterium	Pontibacterium	0.460701	4.31596e-09	1.48012e-07
Ocean	comamonas	Zoogloea	0.460656	4.33298e-09	1.48411e-07
Ocean	corynebacterium	Balneola	0.460653	4.33382e-09	1.48411e-07
Ocean	ralstonia	NS10_marine_group	0.460377	4.43923e-09	1.51912e-07
Ocean	nocardioides	Fimbriimonadaceae	0.459876	4.63605e-09	1.58534e-07
Ocean	photobacterium	Reinekea	0.459817	4.6599e-09	1.59236e-07
Ocean	nocardioides	Tepidisphaeraceae	0.459802	4.66596e-09	1.59329e-07
Ocean	brevundimonas	UKL13-1	0.459526	4.77884e-09	1.63067e-07
Ocean	undibacterium	Vicinamibacteraceae	0.4595	4.78944e-09	1.63312e-07
Ocean	janthinobacterium	Phreatobacter	0.459221	4.90644e-09	1.67183e-07
Ocean	rheinheimera	Methylotenera	0.458807	5.08509e-09	1.73147e-07
Ocean	acetobacterium	Fimbriimonadaceae	0.458767	5.10257e-09	1.73618e-07
Ocean	bacteroides	[Eubacterium]_eligens_group	0.458733	5.1176e-09	1.74006e-07
Ocean	aquabacterium	Paludibacter	0.458718	5.1241e-09	1.74103e-07
Ocean	acidovorax	Pirellula	0.45848	5.23053e-09	1.77593e-07
Ocean	undibacterium	Hydrogenedensaceae	0.457606	5.63926e-09	1.91335e-07
Ocean	ralstonia	Thermomarinilinea	0.457585	5.64955e-09	1.91548e-07
Ocean	pseudoalteromonas	PB19	0.457543	5.67014e-09	1.9211e-07
Ocean	brevundimonas	Hydrogenedensaceae	0.457416	5.73204e-09	1.94069e-07
Ocean	mycobacterium	Sphingopyxis	0.457338	5.77069e-09	1.9524e-07
Ocean	undibacterium	Fimbriimonadaceae	0.457315	5.78237e-09	1.95496e-07
Ocean	bdellovibrio	Aquimonas	0.456986	5.94804e-09	2.00955e-07
Ocean	comamonas	SJA-28	0.456945	5.96864e-09	2.01509e-07
Ocean	streptococcus	Parvimonas	0.456443	6.23112e-09	2.10222e-07
Ocean	desulfovibrio	Psychroflexus	0.456372	6.26954e-09	2.11369e-07
Ocean	undibacterium	Sericytochromatia	0.456223	6.34999e-09	2.13931e-07
Ocean	janthinobacterium	Aeromonas	0.455986	6.47984e-09	2.18152e-07
Ocean	novosphingobium	Sphingopyxis	0.455903	6.52581e-09	2.19545e-07
Ocean	brevundimonas	Sediminibacterium	0.455838	6.56263e-09	2.20628e-07
Ocean	acinetobacter	Obscuribacteraceae	0.45565	6.66872e-09	2.24037e-07
Ocean	mycobacterium	DEV007	0.45514	6.96532e-09	2.33837e-07
Ocean	bacillus	S25-593	0.454917	7.09927e-09	2.38167e-07
Ocean	exiguobacterium	Candidatus_Nitrosopumilus	0.454773	7.18677e-09	2.40933e-07
Ocean	bacillus	Idiomarina	0.454716	7.22206e-09	2.41947e-07
Ocean	serratia	Megamonas	0.454499	7.35652e-09	2.46279e-07
Ocean	exiguobacterium	Unknown_Family	0.454327	7.46539e-09	2.4949e-07
Ocean	nocardioides	Aeromonas	0.454324	7.46692e-09	2.4949e-07
Ocean	pseudoalteromonas	Hypnocyclicus	0.454322	7.46809e-09	2.4949e-07
Ocean	alcanivorax	Saprospira	0.453972	7.694e-09	2.56857e-07
Ocean	brevundimonas	SH3-11	0.453933	7.71932e-09	2.57522e-07
Ocean	flavobacterium	AKYH767	0.45376	7.83375e-09	2.61158e-07
Ocean	acetobacterium	Polynucleobacter	0.453429	8.05672e-09	2.68404e-07
Ocean	nocardioides	Lacunisphaera	0.453338	8.11917e-09	2.70296e-07
Ocean	mycobacterium	Cellvibrio	0.453144	8.25434e-09	2.74605e-07
Ocean	massilia	TRA3-20	0.452881	8.43983e-09	2.8058e-07
Ocean	comamonas	CL500-29_marine_group	0.452102	9.01476e-09	2.99486e-07
Ocean	mycobacterium	SWB02	0.452087	9.02614e-09	2.99655e-07
Ocean	desulfovibrio	Xenococcus_PCC-7305	0.452014	9.08236e-09	3.01313e-07
Ocean	undibacterium	Methanobrevibacter	0.451965	9.11995e-09	3.0235e-07
Ocean	desulfovibrio	BD7-11	0.451776	9.26656e-09	3.06997e-07
Ocean	pseudoxanthomonas	Family_XIII_UCG-001	0.451599	9.40586e-09	3.11396e-07
Ocean	ralstonia	Clade_II	0.451568	9.43069e-09	3.12002e-07
Ocean	acidovorax	Pedosphaeraceae	0.451477	9.50336e-09	3.14189e-07
Ocean	serratia	[Ruminococcus]_gnavus_group	0.451394	9.56998e-09	3.16173e-07
Ocean	aquabacterium	Chitinivorax	0.451278	9.66361e-09	3.19046e-07
Ocean	acetobacterium	Blastocatella	0.451236	9.6979e-09	3.19957e-07
Ocean	comamonas	PeM15	0.45108	9.82601e-09	3.2396e-07
Ocean	stenotrophomonas	Holdemania	0.4509	9.97609e-09	3.28682e-07
Ocean	shewanella	45677	0.450802	1.00586e-08	3.31173e-07
Ocean	undibacterium	Candidatus_Accumulibacter	0.450534	1.02883e-08	3.38501e-07
Ocean	aquabacterium	Haliangium	0.450253	1.05336e-08	3.46335e-07
Ocean	shewanella	Dokdonella	0.449944	1.08111e-08	3.55214e-07
Ocean	mycobacterium	Arenimonas	0.449922	1.0831e-08	3.55621e-07
Ocean	novosphingobium	Nitrospira	0.449887	1.08629e-08	3.56427e-07
Ocean	photobacterium	HOC36	0.449576	1.11494e-08	3.65574e-07
Ocean	psychrobacter	SS1-B-02-17	0.449464	1.12546e-08	3.68771e-07
Ocean	serratia	Muribaculaceae	0.449424	1.1292e-08	3.69745e-07
Ocean	brevundimonas	Schlesneria	0.449336	1.13757e-08	3.72228e-07
Ocean	bordetella	Candidatus_Limnoluna	0.449191	1.15152e-08	3.76535e-07
Ocean	vibrio	Enterovibrio	0.448984	1.17163e-08	3.82851e-07
Ocean	comamonas	Paludibaculum	0.448733	1.19647e-08	3.90699e-07
Ocean	aquabacterium	dgA-11_gut_group	0.448531	1.21686e-08	3.97086e-07
Ocean	undibacterium	OLB12	0.448444	1.22573e-08	3.99709e-07
Ocean	acetobacterium	Subgroup_17	0.447996	1.2724e-08	4.14362e-07
Ocean	undibacterium	Sphingobium	0.447998	1.27214e-08	4.14362e-07
Ocean	janthinobacterium	OLB12	0.44787	1.28583e-08	4.1845e-07
Ocean	arthrobacter	Methyloceanibacter	0.446696	1.41774e-08	4.61066e-07
Ocean	staphylococcus	Litoricola	0.446544	1.43568e-08	4.66581e-07
Ocean	ralstonia	Arctic97B-4_marine_group	0.446413	1.45137e-08	4.7136e-07
Ocean	micrococcus	Fusicatenibacter	0.446322	1.46239e-08	4.73974e-07
Ocean	pseudonocardia	Fusicatenibacter	0.446322	1.46239e-08	4.73974e-07
Ocean	schlegelella	Fusicatenibacter	0.446322	1.46239e-08	4.73974e-07
Ocean	paracoccus	Truepera	0.44623	1.47357e-08	4.77273e-07
Ocean	psychrobacter	BD2-3	0.44611	1.48824e-08	4.79103e-07
Ocean	psychrobacter	CH2b56	0.44611	1.48824e-08	4.79103e-07
Ocean	psychrobacter	Desulfobulbus	0.44611	1.48824e-08	4.79103e-07
Ocean	psychrobacter	Desulfopila	0.44611	1.48824e-08	4.79103e-07
Ocean	psychrobacter	Helicobacteraceae	0.44611	1.48824e-08	4.79103e-07
Ocean	psychrobacter	Nisaea	0.44611	1.48824e-08	4.79103e-07
Ocean	psychrobacter	Ponticaulis	0.44611	1.48824e-08	4.79103e-07
Ocean	psychrobacter	Thioreductor	0.44611	1.48824e-08	4.79103e-07
Ocean	staphylococcus	[Eubacterium]_xylanophilum_group	0.44617	1.48087e-08	4.79103e-07
Ocean	shewanella	env.OPS_17	0.445986	1.50362e-08	4.8373e-07
Ocean	bdellovibrio	LiUU-11-161	0.445839	1.52209e-08	4.89342e-07
Ocean	paracoccus	Robiginitalea	0.445784	1.52906e-08	4.91251e-07
Ocean	micrococcus	Dadabacteriales	0.445673	1.54314e-08	4.94776e-07
Ocean	pseudonocardia	Dadabacteriales	0.445673	1.54314e-08	4.94776e-07
Ocean	schlegelella	Dadabacteriales	0.445673	1.54314e-08	4.94776e-07
Ocean	bdellovibrio	Haliangium	0.445627	1.54908e-08	4.9635e-07
Ocean	marinobacter	Bacteroidetes_VC2.1_Bac22	0.445316	1.58942e-08	5.08933e-07
Ocean	vibrio	Endozoicomonas	0.445301	1.5913e-08	5.09195e-07
Ocean	acetobacterium	Trichococcus	0.445189	1.6061e-08	5.13588e-07
Ocean	halomonas	Haliangium	0.445174	1.60817e-08	5.13905e-07
Ocean	pseudoalteromonas	Halobacteriovorax	0.44485	1.65175e-08	5.27478e-07
Ocean	desulfovibrio	Methanosphaera	0.444837	1.65347e-08	5.27675e-07
Ocean	brevundimonas	Gemmatimonas	0.444635	1.68126e-08	5.36185e-07
Ocean	janthinobacterium	Tetrasphaera	0.444569	1.69052e-08	5.38779e-07
Ocean	undibacterium	Candidatus_Contendobacter	0.444532	1.69568e-08	5.40064e-07
Ocean	mycobacterium	Ellin6067	0.444402	1.71388e-08	5.45497e-07
Ocean	comamonas	OLB12	0.444008	1.77047e-08	5.63134e-07
Ocean	arthrobacter	Halocynthiibacter	0.443988	1.77336e-08	5.63679e-07
Ocean	photobacterium	Marine_Group_III	0.443819	1.79825e-08	5.71209e-07
Ocean	acidovorax	Nitrosomonas	0.443809	1.7996e-08	5.71258e-07
Ocean	corynebacterium	Dialister	0.443633	1.82585e-08	5.79208e-07
Ocean	alcanivorax	Tenacibaculum	0.443475	1.84969e-08	5.8638e-07
Ocean	bdellovibrio	Cellvibrio	0.443372	1.86542e-08	5.90977e-07
Ocean	ochrobactrum	Fenollaria	0.443304	1.87597e-08	5.93925e-07
Ocean	comamonas	Fluviicoccus	0.443264	1.88203e-08	5.95448e-07
Ocean	shewanella	Lentimicrobium	0.44322	1.88889e-08	5.97223e-07
Ocean	comamonas	[Agitococcus]_lubricus_group	0.443102	1.9073e-08	6.02646e-07
Ocean	janthinobacterium	Brevifollis	0.443068	1.91258e-08	6.03916e-07
Ocean	shewanella	CCM19a	0.442804	1.95442e-08	6.16718e-07
Ocean	undibacterium	OLB13	0.442574	1.99171e-08	6.28073e-07
Ocean	streptococcus	Dialister	0.442321	2.03343e-08	6.40804e-07
Ocean	aquabacterium	KD3-93	0.440209	2.41579e-08	7.608e-07
Ocean	bacillus	SAR86_clade	0.440084	2.44046e-08	7.68063e-07
Ocean	rheinheimera	Tahibacter	0.440065	2.4442e-08	7.68732e-07
Ocean	rhodoferax	Sphingopyxis	0.439917	2.47376e-08	7.77518e-07
Ocean	arthrobacter	Gimesia	0.439574	2.54348e-08	7.98906e-07
Ocean	bacillus	Prochlorococcus_MIT9313	0.439211	2.61954e-08	8.22256e-07
Ocean	aquabacterium	Macellibacteroides	0.439157	2.63102e-08	8.25317e-07
Ocean	undibacterium	Phreatobacter	0.439009	2.66287e-08	8.34763e-07
Ocean	mycobacterium	Caedibacter	0.438973	2.67057e-08	8.36627e-07
Ocean	bdellovibrio	Bacteriovorax	0.438739	2.72166e-08	8.51642e-07
Ocean	shewanella	Prosthecomicrobium	0.438737	2.72206e-08	8.51642e-07
Ocean	arthrobacter	EV818SWSAP88	0.43848	2.77924e-08	8.68961e-07
Ocean	aquabacterium	Latescibacterota	0.438438	2.78876e-08	8.7137e-07
Ocean	streptococcus	[Eubacterium]_eligens_group	0.437918	2.90821e-08	9.08099e-07
Ocean	psychrobacter	Marinomonas	0.437674	2.96619e-08	9.25599e-07
Ocean	bacillus	SAR116_clade	0.437645	2.97298e-08	9.27112e-07
Ocean	pseudoalteromonas	Cetobacterium	0.437561	2.99315e-08	9.32793e-07
Ocean	shewanella	KD3-93	0.437456	3.01867e-08	9.40134e-07
Ocean	brevundimonas	Candidatus_Nitrosopumilus	0.436963	3.14086e-08	9.77551e-07
Ocean	exiguobacterium	Clade_Ib	0.436904	3.15582e-08	9.81568e-07
Ocean	vibrio	Hypnocyclicus	0.436759	3.19288e-08	9.9245e-07
Ocean	rheinheimera	Ellin6067	0.43671	3.20554e-08	9.95736e-07
Ocean	paracoccus	DEV007	0.436521	3.25446e-08	1.01028e-06
Ocean	vibrio	Richelia_HH01	0.436186	3.34333e-08	1.03719e-06
Ocean	janthinobacterium	Terrimonas	0.436167	3.34831e-08	1.03806e-06
Ocean	novosphingobium	IMCC26207	0.436044	3.38171e-08	1.04774e-06
Ocean	psychrobacter	Trichodesmium_IMS101	0.43588	3.4265e-08	1.06093e-06
Ocean	arthrobacter	Actibacterium	0.435803	3.44748e-08	1.06611e-06
Ocean	ralstonia	Prochlorococcus_MIT9313	0.435803	3.44771e-08	1.06611e-06
Ocean	bacillus	SAR92_clade	0.435615	3.50005e-08	1.0816e-06
Ocean	pseudoalteromonas	Clade_III	0.435337	3.57859e-08	1.10516e-06
Ocean	acetobacterium	Devosia	0.435303	3.58838e-08	1.10746e-06
Ocean	ralstonia	Neisseria	0.43491	3.70293e-08	1.14208e-06
Ocean	paracoccus	Sphingopyxis	0.434892	3.70836e-08	1.14302e-06
Ocean	paracoccus	Candidatus_Limnoluna	0.434879	3.71214e-08	1.14345e-06
Ocean	flavobacterium	Dinghuibacter	0.434764	3.74658e-08	1.15331e-06
Ocean	janthinobacterium	Saccharimonadales	0.434368	3.86694e-08	1.18959e-06
Ocean	pseudoxanthomonas	Cutibacterium	0.43436	3.86946e-08	1.1896e-06
Ocean	flavobacterium	Aquimonas	0.433771	4.05539e-08	1.24596e-06
Ocean	photobacterium	Sulfurovum	0.433758	4.05963e-08	1.24647e-06
Ocean	chryseobacterium	Parahaliea	0.433613	4.10651e-08	1.26005e-06
Ocean	bdellovibrio	A0839	0.433487	4.14791e-08	1.27194e-06
Ocean	alteromonas	JGI_0000069-P22	0.433425	4.16843e-08	1.27741e-06
Ocean	mycobacterium	PeM15	0.433376	4.18475e-08	1.28159e-06
Ocean	psychrobacter	Propionigenium	0.433367	4.18795e-08	1.28175e-06
Ocean	acidovorax	Rickettsia	0.433348	4.19403e-08	1.28279e-06
Ocean	bdellovibrio	SJA-28	0.433032	4.30086e-08	1.31462e-06
Ocean	shewanella	Phreatobacter	0.432923	4.33824e-08	1.3252e-06
Ocean	corynebacterium	Prevotella	0.43289	4.34962e-08	1.32783e-06
Ocean	mycobacterium	Aquimonas	0.432674	4.42497e-08	1.34933e-06
Ocean	streptococcus	GCA-900066575	0.432671	4.42571e-08	1.34933e-06
Ocean	photobacterium	Marine_Group_II	0.432619	4.44432e-08	1.35414e-06
Ocean	acetobacterium	Vicinamibacteraceae	0.432112	4.62655e-08	1.40877e-06
Ocean	rheinheimera	Haliangium	0.431988	4.67199e-08	1.4217e-06
Ocean	vibrio	CL500-3	0.431745	4.76269e-08	1.44838e-06
Ocean	rhodoferax	A4b	0.431634	4.80494e-08	1.4603e-06
Ocean	arthrobacter	Parasphingopyxis	0.431335	4.91985e-08	1.49427e-06
Ocean	brevundimonas	Cellvibrio	0.43116	4.98801e-08	1.51401e-06
Ocean	paracoccus	Fuerstia	0.430807	5.12929e-08	1.55544e-06
Ocean	streptococcus	Lachnospiraceae_ND3007_group	0.430802	5.131e-08	1.55544e-06
Ocean	serratia	Lactococcus	0.430771	5.14365e-08	1.55829e-06
Ocean	pseudoalteromonas	MB11C04_marine_group	0.430727	5.16166e-08	1.56275e-06
Ocean	micrococcus	Akkermansia	0.430672	5.18407e-08	1.56656e-06
Ocean	pseudonocardia	Akkermansia	0.430672	5.18407e-08	1.56656e-06
Ocean	schlegelella	Akkermansia	0.430672	5.18407e-08	1.56656e-06
Ocean	paenibacillus	Halococcus	0.430372	5.30809e-08	1.60302e-06
Ocean	marinobacter	SAR92_clade	0.43032	5.32974e-08	1.60854e-06
Ocean	photobacterium	Arctic97B-4_marine_group	0.430269	5.35142e-08	1.61305e-06
Ocean	undibacterium	Phenylobacterium	0.430277	5.34807e-08	1.61305e-06
Ocean	oleispira	Amylibacter	0.42989	5.51316e-08	1.66076e-06
Ocean	exiguobacterium	Dadabacteriales	0.429736	5.58063e-08	1.68002e-06
Ocean	bacteroides	GCA-900066575	0.429662	5.6129e-08	1.68867e-06
Ocean	mycobacterium	Inhella	0.429652	5.61717e-08	1.6889e-06
Ocean	paenibacillus	Turicibacter	0.42948	5.69384e-08	1.71087e-06
Ocean	staphylococcus	OM75_clade	0.429136	5.84951e-08	1.75654e-06
Ocean	undibacterium	Paludibaculum	0.429092	5.8697e-08	1.7615e-06
Ocean	rhodoferax	Methylotenera	0.429017	5.90453e-08	1.77084e-06
Ocean	flavobacterium	Porphyrobacter	0.428926	5.94699e-08	1.78246e-06
Ocean	ochrobactrum	Negativibacillus	0.428382	6.20575e-08	1.85885e-06
Ocean	rhodoferax	Fluviicoccus	0.428287	6.25173e-08	1.87145e-06
Ocean	brevundimonas	Hydrogenophaga	0.428187	6.30084e-08	1.88497e-06
Ocean	vibrio	Arctic97B-4_marine_group	0.427999	6.39421e-08	1.91171e-06
Ocean	vibrio	NS9_marine_group	0.427906	6.44084e-08	1.92444e-06
Ocean	bacteroides	[Ruminococcus]_gnavus_group	0.427795	6.49693e-08	1.93999e-06
Ocean	exiguobacterium	Candidatus_Nitrosopelagicus	0.427456	6.67141e-08	1.99085e-06
Ocean	staphylococcus	NS2b_marine_group	0.42742	6.69e-08	1.99515e-06
Ocean	brevundimonas	Methanosarcina	0.427408	6.69615e-08	1.99574e-06
Ocean	pseudoalteromonas	Neiella	0.427317	6.74395e-08	2.00873e-06
Ocean	pseudoalteromonas	[Eubacterium]_siraeum_group	0.426876	6.98002e-08	2.07775e-06
Ocean	rhodococcus	SM2D12	0.426748	7.04969e-08	2.09718e-06
Ocean	brevundimonas	dgA-11_gut_group	0.426589	7.13727e-08	2.12192e-06
Ocean	shewanella	[Agitococcus]_lubricus_group	0.426528	7.17164e-08	2.13081e-06
Ocean	aquabacterium	Hirschia	0.426431	7.22597e-08	2.14562e-06
Ocean	vibrio	Oceanospirillum	0.426073	7.42991e-08	2.20481e-06
Ocean	mycobacterium	Haliangium	0.426031	7.45402e-08	2.21059e-06
Ocean	paracoccus	Actibacter	0.426007	7.46763e-08	2.21325e-06
Ocean	pseudomonas	Neptunomonas	0.425993	7.47571e-08	2.21427e-06
Ocean	acidovorax	Saccharimonadaceae	0.425882	7.54099e-08	2.23223e-06
Ocean	janthinobacterium	Stella	0.425678	7.66121e-08	2.26641e-06
Ocean	serratia	Monoglobus	0.425494	7.77087e-08	2.29743e-06
Ocean	aquabacterium	TRA3-20	0.425202	7.94873e-08	2.34856e-06
Ocean	acetobacterium	Aquicella	0.425167	7.9704e-08	2.35351e-06
Ocean	psychrobacter	Fenollaria	0.42498	8.08684e-08	2.38642e-06
Ocean	photobacterium	Alteromonadaceae	0.424935	8.11511e-08	2.39328e-06
Ocean	vibrio	SAR86_clade	0.424699	8.26429e-08	2.43577e-06
Ocean	pseudoxanthomonas	GCA-900066575	0.424689	8.27093e-08	2.43623e-06
Ocean	serratia	[Eubacterium]_xylanophilum_group	0.424653	8.29402e-08	2.44153e-06
Ocean	rhodoferax	LiUU-11-161	0.424626	8.31123e-08	2.44509e-06
Ocean	halomonas	Macellibacteroides	0.424359	8.48452e-08	2.49453e-06
Ocean	undibacterium	IMCC26256	0.423976	8.73937e-08	2.56788e-06
Ocean	bacillus	Prevotella	0.423814	8.84897e-08	2.59849e-06
Ocean	undibacterium	Polynucleobacter	0.423643	8.96621e-08	2.6313e-06
Ocean	rhodoferax	Latescibacterota	0.423621	8.98156e-08	2.63419e-06
Ocean	undibacterium	Polaromonas	0.423588	9.00492e-08	2.63942e-06
Ocean	psychrobacter	Hypnocyclicus	0.42334	9.17827e-08	2.68858e-06
Ocean	paenibacillus	SAR116_clade	0.423264	9.23197e-08	2.70266e-06
Ocean	nocardioides	Ellin6067	0.422723	9.62456e-08	2.81586e-06
Ocean	nocardioides	LWQ8	0.422568	9.73938e-08	2.84771e-06
Ocean	comamonas	Lentimicrobium	0.42253	9.76776e-08	2.85426e-06
Ocean	pseudoxanthomonas	Phaeocystidibacter	0.422455	9.82428e-08	2.86903e-06
Ocean	aliiglaciecola	Arenicella	0.422287	9.9523e-08	2.90464e-06
Ocean	ralstonia	Flammeovirga	0.422268	9.96659e-08	2.90703e-06
Ocean	arthrobacter	Persicirhabdus	0.422189	1.00274e-07	2.92298e-06
Ocean	vibrio	HOC36	0.421792	1.03372e-07	3.01145e-06
Ocean	sphingomonas	Kapabacteriales	0.420993	1.09883e-07	3.19918e-06
Ocean	chryseobacterium	mle1-8	0.420818	1.11366e-07	3.2404e-06
Ocean	ralstonia	Nitratifractor	0.419804	1.20314e-07	3.49861e-06
Ocean	undibacterium	OLB8	0.419561	1.22557e-07	3.56169e-06
Ocean	undibacterium	Candidatus_Ovatusbacter	0.419363	1.24419e-07	3.61359e-06
Ocean	acidovorax	OLB13	0.419252	1.25471e-07	3.64194e-06
Ocean	flavobacterium	Gaetbulibacter	0.419066	1.27255e-07	3.69149e-06
Ocean	acidovorax	AAP99	0.418728	1.30569e-07	3.78531e-06
Ocean	bordetella	Deinococcus	0.418597	1.31869e-07	3.82069e-06
Ocean	undibacterium	CCM19a	0.418442	1.33423e-07	3.86336e-06
Ocean	halomonas	Hyphomicrobium	0.418357	1.34292e-07	3.88618e-06
Ocean	exiguobacterium	S25-593	0.41834	1.34464e-07	3.8888e-06
Ocean	stenotrophomonas	Nitrincolaceae	0.418251	1.3537e-07	3.91264e-06
Ocean	delftia	Oleibacter	0.41811	1.36823e-07	3.95225e-06
Ocean	streptococcus	Romboutsia	0.417523	1.43039e-07	4.12929e-06
Ocean	bdellovibrio	Candidatus_Obscuribacter	0.417218	1.4637e-07	4.2229e-06
Ocean	serratia	Lachnoclostridium	0.417165	1.46954e-07	4.2372e-06
Ocean	brevundimonas	AAP99	0.417074	1.47973e-07	4.264e-06
Ocean	shewanella	Pajaroellobacter	0.417046	1.48284e-07	4.27039e-06
Ocean	streptococcus	Butyricicoccus	0.41674	1.51739e-07	4.36728e-06
Ocean	nocardioides	Latescibacterota	0.416602	1.53329e-07	4.41036e-06
Ocean	paenibacillus	Balneola	0.416259	1.57342e-07	4.5231e-06
Ocean	acidovorax	Ellin6067	0.416092	1.59325e-07	4.57733e-06
Ocean	flavobacterium	Caedibacter	0.416022	1.60167e-07	4.59877e-06
Ocean	janthinobacterium	JGI_0001001-H03	0.41578	1.6311e-07	4.68046e-06
Ocean	streptococcus	Haemophilus	0.415593	1.65417e-07	4.7438e-06
Ocean	paracoccus	Hyphomonas	0.415357	1.6837e-07	4.8256e-06
Ocean	rhodoferax	SWB02	0.415295	1.69159e-07	4.8453e-06
Ocean	shewanella	Saccharimonadales	0.415154	1.7095e-07	4.89369e-06
Ocean	novosphingobium	Haliangium	0.415015	1.72741e-07	4.94199e-06
Ocean	novosphingobium	Fluviicoccus	0.414603	1.78165e-07	5.09412e-06
Ocean	mycobacterium	Methylotenera	0.4143	1.82239e-07	5.2046e-06
Ocean	pseudoalteromonas	Sulfurovum	0.4143	1.82247e-07	5.2046e-06
Ocean	novosphingobium	Latescibacterota	0.414041	1.85801e-07	5.30291e-06
Ocean	janthinobacterium	Polaromonas	0.413967	1.86842e-07	5.32945e-06
Ocean	novosphingobium	Cellvibrio	0.413861	1.88318e-07	5.36834e-06
Ocean	vibrio	Marine_Group_II	0.413843	1.8858e-07	5.37262e-06
Ocean	photobacterium	Phormidium_MBIC10003	0.4135	1.93461e-07	5.5084e-06
Ocean	aestuariibacter	vadinHA49	0.413099	1.99325e-07	5.67197e-06
Ocean	serratia	Anaerostignum	0.413065	1.9983e-07	5.67621e-06
Ocean	serratia	Mariprofundus	0.413065	1.9983e-07	5.67621e-06
Ocean	serratia	SU2_symbiont_group	0.413065	1.9983e-07	5.67621e-06
Ocean	shewanella	Terrimonas	0.412988	2.00978e-07	5.70545e-06
Ocean	brevundimonas	Candidatus_Obscuribacter	0.412965	2.01332e-07	5.71208e-06
Ocean	bordetella	Aestuariimonas	0.412941	2.01695e-07	5.71899e-06
Ocean	ochrobactrum	Clade_Ib	0.412181	2.13422e-07	6.04791e-06
Ocean	acidovorax	PeM15	0.411824	2.19139e-07	6.20624e-06
Ocean	pseudoalteromonas	Thiovulum	0.411387	2.26351e-07	6.40672e-06
Ocean	desulfovibrio	Agarilytica	0.411365	2.26728e-07	6.4136e-06
Ocean	serratia	Saccharospirillaceae	0.411314	2.2758e-07	6.43387e-06
Ocean	shewanella	Candidatus_Microthrix	0.411055	2.31989e-07	6.55464e-06
Ocean	staphylococcus	Oceanospirillum	0.411042	2.3221e-07	6.55701e-06
Ocean	bacillus	HIMB11	0.411009	2.32783e-07	6.56931e-06
Ocean	acidovorax	Macellibacteroides	0.410768	2.36958e-07	6.6832e-06
Ocean	acidovorax	Latescibacterota	0.410728	2.37665e-07	6.69522e-06
Ocean	comamonas	Oikopleura	0.410733	2.37584e-07	6.69522e-06
Ocean	photobacterium	OM60(NOR5)_clade	0.410587	2.40157e-07	6.76145e-06
Ocean	undibacterium	LWQ8	0.410446	2.42668e-07	6.82812e-06
Ocean	mycobacterium	CL500-29_marine_group	0.410176	2.4756e-07	6.96167e-06
Ocean	serratia	Peptococcus	0.410128	2.48441e-07	6.98235e-06
Ocean	acidovorax	Aeromonas	0.409858	2.53434e-07	7.11849e-06
Ocean	flavobacterium	Candidatus_Limnoluna	0.409321	2.63652e-07	7.40115e-06
Ocean	flavobacterium	Fusibacter	0.409219	2.65638e-07	7.45252e-06
Ocean	comamonas	LWQ8	0.408923	2.71479e-07	7.60745e-06
Ocean	vibrio	Neisseria	0.408929	2.71362e-07	7.60745e-06
Ocean	mycobacterium	Saccharimonadales	0.408901	2.71914e-07	7.61517e-06
Ocean	acetobacterium	LWQ8	0.408888	2.72188e-07	7.61839e-06
Ocean	flavobacterium	Methylophilus	0.408498	2.80089e-07	7.83495e-06
Ocean	psychrobacter	Grimontia	0.408369	2.82748e-07	7.90471e-06
Ocean	vibrio	BD2-3	0.408199	2.863e-07	7.96675e-06
Ocean	vibrio	CH2b56	0.408199	2.863e-07	7.96675e-06
Ocean	vibrio	Desulfobulbus	0.408199	2.863e-07	7.96675e-06
Ocean	vibrio	Desulfopila	0.408199	2.863e-07	7.96675e-06
Ocean	vibrio	Helicobacteraceae	0.408199	2.863e-07	7.96675e-06
Ocean	vibrio	Nisaea	0.408199	2.863e-07	7.96675e-06
Ocean	vibrio	Ponticaulis	0.408199	2.863e-07	7.96675e-06
Ocean	vibrio	Thioreductor	0.408199	2.863e-07	7.96675e-06
Ocean	janthinobacterium	Paludibaculum	0.408182	2.8664e-07	7.97155e-06
Ocean	pseudoalteromonas	Rhodanobacter	0.408088	2.88636e-07	8.0224e-06
Ocean	novosphingobium	Chitinivorax	0.407529	3.00695e-07	8.35273e-06
Ocean	streptococcus	Robinsoniella	0.407342	3.04817e-07	8.46231e-06
Ocean	alteromonas	Glaciecola	0.407262	3.06613e-07	8.50722e-06
Ocean	paenibacillus	Draconibacterium	0.4071	3.10261e-07	8.60344e-06
Ocean	rhodoferax	Candidatus_Obscuribacter	0.406542	3.23152e-07	8.95571e-06
Ocean	delftia	Intestinibacter	0.406373	3.27158e-07	9.06148e-06
Ocean	vibrio	Desulfotalea	0.406339	3.27982e-07	9.07905e-06
Ocean	novosphingobium	R7C24	0.406216	3.30927e-07	9.15526e-06
Ocean	staphylococcus	HIMB11	0.406195	3.31431e-07	9.16391e-06
Ocean	undibacterium	Devosia	0.405973	3.36829e-07	9.30777e-06
Ocean	bacillus	Turicibacter	0.405624	3.45492e-07	9.54165e-06
Ocean	alcanivorax	Oleiphilus	0.405563	3.47021e-07	9.57833e-06
Ocean	vibrio	Psychrilyobacter	0.405552	3.47311e-07	9.58081e-06
Ocean	chryseobacterium	Acrophormium_PCC-7375	0.405398	3.51202e-07	9.6779e-06
Ocean	oleispira	Labrenzia	0.405397	3.51235e-07	9.6779e-06
Ocean	shewanella	Fimbriimonadaceae	0.40535	3.52438e-07	9.70545e-06
Ocean	nocardioides	SJA-28	0.405153	3.5752e-07	9.83972e-06
Ocean	ralstonia	Richelia_HH01	0.404779	3.67357e-07	1.01046e-05
Ocean	vibrio	MWH-UniP1_aquatic_group	0.404545	3.73624e-07	1.02711e-05
Ocean	aquabacterium	Hydrogenophaga	0.40448	3.75383e-07	1.03136e-05
Ocean	halomonas	C39	0.404121	3.85264e-07	1.05789e-05
Ocean	bacillus	Cyclobacteriaceae	0.403261	4.09969e-07	1.12187e-05
Ocean	bacillus	Erysipelotrichaceae	0.403261	4.09969e-07	1.12187e-05
Ocean	bacillus	FFCH7168	0.403261	4.09969e-07	1.12187e-05
Ocean	bacillus	Mesonia	0.403261	4.09969e-07	1.12187e-05
Ocean	bacillus	Ruminococcaceae	0.403292	4.0904e-07	1.12187e-05
Ocean	bacillus	Spongiibacter	0.403261	4.09969e-07	1.12187e-05
Ocean	psychrobacter	FS140-16B-02_marine_group	0.403121	4.14128e-07	1.1326e-05
Ocean	stenotrophomonas	Herbinix	0.403079	4.15376e-07	1.13536e-05
Ocean	shewanella	Lacibacter	0.402969	4.18695e-07	1.14378e-05
Ocean	shewanella	Lacunisphaera	0.402893	4.20983e-07	1.14937e-05
Ocean	novosphingobium	Gemmatimonas	0.402378	4.36878e-07	1.19209e-05
Ocean	mycobacterium	Psychromonas	0.402303	4.39256e-07	1.19789e-05
Ocean	comamonas	TM7a	0.401823	4.54652e-07	1.23872e-05
Ocean	rhodoferax	A0839	0.401821	4.54743e-07	1.23872e-05
Ocean	vibrio	Lachnospiraceae_UCG-004	0.40174	4.57363e-07	1.24514e-05
Ocean	comamonas	Aquicella	0.401618	4.61392e-07	1.25539e-05
Ocean	vibrio	Thalassolituus	0.401565	4.6317e-07	1.25952e-05
Ocean	bordetella	Dinghuibacter	0.401486	4.65785e-07	1.26591e-05
Ocean	flavobacterium	A4b	0.40136	4.70002e-07	1.27664e-05
Ocean	serratia	Peptostreptococcaceae	0.400966	4.83489e-07	1.31253e-05
Ocean	bacteroides	[Eubacterium]_oxidoreducens_group	0.400888	4.86184e-07	1.3191e-05
Ocean	acidovorax	Nitrospira	0.400705	4.92573e-07	1.33567e-05
Ocean	desulfovibrio	Thaumasiovibrio	0.400638	4.94937e-07	1.34133e-05
Ocean	acidovorax	SH3-11	0.400578	4.97075e-07	1.34636e-05
Ocean	bacillus	Incertae_Sedis	0.400551	4.98057e-07	1.34825e-05
Ocean	flavobacterium	Deinococcus	0.400453	5.01533e-07	1.35689e-05
Ocean	streptococcus	Eggerthella	0.400361	5.04867e-07	1.36514e-05
Ocean	vibrio	Marine_Group_III	0.400153	5.12392e-07	1.3847e-05
Ocean	aquabacterium	Candidatus_Nitrosopumilus	0.400122	5.13541e-07	1.38702e-05
Ocean	comamonas	UKL13-1	0.400024	5.17134e-07	1.39594e-05
Ocean	rheinheimera	Macellibacteroides	0.399862	5.23157e-07	1.4114e-05
Ocean	shewanella	Sediminibacterium	0.399846	5.23762e-07	1.41224e-05
Ocean	janthinobacterium	Dokdonella	0.399824	5.24589e-07	1.41367e-05
Ocean	streptococcus	Fusicatenibacter	0.399804	5.25341e-07	1.4149e-05
Ocean	acinetobacter	Pelagicoccus	0.399445	5.38959e-07	1.45076e-05
Ocean	stenotrophomonas	Akkermansia	0.399434	5.39386e-07	1.45109e-05
Ocean	ralstonia	Neiella	0.399003	5.56153e-07	1.49536e-05
Ocean	bdellovibrio	SWB02	0.398916	5.59624e-07	1.50384e-05
Ocean	streptococcus	Lachnospiraceae_UCG-004	0.398711	5.67856e-07	1.52511e-05
Ocean	paracoccus	Candidatus_Gortzia	0.398542	5.74702e-07	1.54219e-05
Ocean	streptococcus	Lachnospiraceae_UCG-010	0.398538	5.74863e-07	1.54219e-05
Ocean	aquabacterium	Aquicella	0.398514	5.7583e-07	1.54306e-05
Ocean	undibacterium	Aquicella	0.398514	5.75826e-07	1.54306e-05
Ocean	corynebacterium	Wenyingzhuangia	0.398463	5.77913e-07	1.54777e-05
Ocean	exiguobacterium	Nitratifractor	0.398451	5.78419e-07	1.54826e-05
Ocean	bdellovibrio	Beggiatoa	0.398403	5.8041e-07	1.55272e-05
Ocean	novosphingobium	67-14	0.398144	5.91174e-07	1.58063e-05
Ocean	photobacterium	Thiotrichaceae	0.398	5.9725e-07	1.59598e-05
Ocean	vibrio	Lachnoclostridium	0.396882	6.4642e-07	1.72641e-05
Ocean	paenibacillus	Oceanospirillum	0.396748	6.5255e-07	1.74181e-05
Ocean	ralstonia	Rhodanobacter	0.396524	6.62936e-07	1.76854e-05
Ocean	rhodoferax	PeM15	0.396153	6.80521e-07	1.81444e-05
Ocean	acidovorax	Caulobacter	0.396118	6.82197e-07	1.8179e-05
Ocean	desulfovibrio	Cryomorpha	0.395779	6.98694e-07	1.86082e-05
Ocean	paenibacillus	Marinococcus	0.395459	7.14583e-07	1.90208e-05
Ocean	nocardioides	Phreatobacter	0.395443	7.15415e-07	1.90217e-05
Ocean	stenotrophomonas	Phocea	0.395449	7.15092e-07	1.90217e-05
Ocean	brevundimonas	Haliangium	0.395271	7.24104e-07	1.92421e-05
Ocean	aquabacterium	IMCC26256	0.395252	7.25087e-07	1.92575e-05
Ocean	paenibacillus	Wenyingzhuangia	0.395081	7.33815e-07	1.94785e-05
Ocean	vibrio	Dadabacteriales	0.394696	7.53947e-07	2.00018e-05
Ocean	sphingomonas	Pedomicrobium	0.394656	7.56027e-07	2.00458e-05
Ocean	oleispira	Tenacibaculum	0.394231	7.78917e-07	2.06184e-05
Ocean	shewanella	Cellvibrio	0.394242	7.78319e-07	2.06184e-05
Ocean	streptococcus	Butyricimonas	0.394233	7.78809e-07	2.06184e-05
Ocean	ralstonia	Lentisphaera	0.394194	7.80896e-07	2.06594e-05
Ocean	rhodococcus	Flexithrix	0.394068	7.87817e-07	2.0831e-05
Ocean	mycobacterium	Stella	0.393994	7.9193e-07	2.09281e-05
Ocean	corynebacterium	SAR92_clade	0.39392	7.96025e-07	2.10247e-05
Ocean	ralstonia	Enterovibrio	0.393717	8.07438e-07	2.13144e-05
Ocean	paenibacillus	Clade_II	0.393586	8.14839e-07	2.14979e-05
Ocean	streptococcus	Lachnospiraceae_NK4A136_group	0.393502	8.19663e-07	2.16133e-05
Ocean	oleispira	Alkalimarinus	0.393479	8.20954e-07	2.16354e-05
Ocean	ralstonia	Reinekea	0.393261	8.33561e-07	2.19555e-05
Ocean	bacillus	Auritidibacter	0.393175	8.38575e-07	2.20754e-05
Ocean	bordetella	Sphingopyxis	0.393018	8.47795e-07	2.22936e-05
Ocean	psychrobacter	Richelia_HH01	0.393026	8.47363e-07	2.22936e-05
Ocean	novosphingobium	Rickettsia	0.392946	8.52061e-07	2.23934e-05
Ocean	shewanella	Ahniella	0.392752	8.63691e-07	2.26866e-05
Ocean	shewanella	LWQ8	0.39236	8.87598e-07	2.33018e-05
Ocean	flavobacterium	Dokdonella	0.392332	8.89332e-07	2.33345e-05
Ocean	pseudoalteromonas	Thalassotalea	0.39188	9.1769e-07	2.40653e-05
Ocean	ralstonia	OM60(NOR5)_clade	0.391781	9.24023e-07	2.42181e-05
Ocean	undibacterium	Aquimonas	0.391476	9.43834e-07	2.47238e-05
Ocean	flavobacterium	Hoeflea	0.391417	9.47716e-07	2.48119e-05
Ocean	massilia	Aquimonas	0.391353	9.51906e-07	2.49079e-05
Ocean	photobacterium	Bernardetia	0.391127	9.66947e-07	2.52877e-05
Ocean	staphylococcus	Candidatus_Nitrosopelagicus	0.39091	9.81585e-07	2.56564e-05
Ocean	aestuariibacter	Escherichia-Shigella	0.390034	1.04291e-06	2.72443e-05
Ocean	mycobacterium	Robiginitalea	0.389837	1.05717e-06	2.76019e-05
Ocean	rhodococcus	Parvularcula	0.38975	1.06354e-06	2.76782e-05
Ocean	serratia	Acetanaerobacterium	0.38975	1.06356e-06	2.76782e-05
Ocean	serratia	Chroococcidiopsis_SAG_2023	0.38975	1.06356e-06	2.76782e-05
Ocean	serratia	S5-A14a	0.38975	1.06356e-06	2.76782e-05
Ocean	serratia	Spongiimonas	0.38975	1.06356e-06	2.76782e-05
Ocean	serratia	[Eubacterium]_nodatum_group	0.38975	1.06356e-06	2.76782e-05
Ocean	aliiglaciecola	Sneathiella	0.389692	1.06786e-06	2.77747e-05
Ocean	novosphingobium	C39	0.389499	1.08216e-06	2.81315e-05
Ocean	acidovorax	Hydrogenophaga	0.389374	1.09152e-06	2.83595e-05
Ocean	bdellovibrio	67-14	0.389246	1.10117e-06	2.85946e-05
Ocean	psychrobacter	Halobacteriovorax	0.389092	1.11295e-06	2.88692e-05
Ocean	shewanella	Hypnocyclicus	0.389092	1.11295e-06	2.88692e-05
Ocean	acidovorax	SJA-28	0.388842	1.13222e-06	2.93529e-05
Ocean	flavobacterium	TRA3-20	0.388799	1.13559e-06	2.94244e-05
Ocean	mycobacterium	Candidatus_Nitrosopumilus	0.388427	1.16503e-06	3.01708e-05
Ocean	brevundimonas	Tahibacter	0.388367	1.16983e-06	3.02696e-05
Ocean	streptococcus	Litoricola	0.388363	1.17011e-06	3.02696e-05
Ocean	bacteroides	Clostridium_sensu_stricto_1	0.38821	1.18253e-06	3.05744e-05
Ocean	bacillus	Clostridia_vadinBB60_group	0.38816	1.1866e-06	3.06631e-05
Ocean	acidovorax	CCM19a	0.387914	1.20678e-06	3.11676e-05
Ocean	flavobacterium	Polaromonas	0.387705	1.22417e-06	3.15998e-05
Ocean	photobacterium	MWH-UniP1_aquatic_group	0.387689	1.22552e-06	3.16174e-05
Ocean	flavobacterium	TM7a	0.387587	1.23416e-06	3.18231e-05
Ocean	aliiglaciecola	Aurantivirga	0.387453	1.24547e-06	3.20977e-05
Ocean	bdellovibrio	Ellin6067	0.387362	1.25332e-06	3.22823e-05
Ocean	bacillus	Clade_III	0.38709	1.27686e-06	3.28711e-05
Ocean	janthinobacterium	Candidatus_Microthrix	0.387032	1.28195e-06	3.29842e-05
Ocean	flavobacterium	Haliscomenobacter	0.386762	1.3058e-06	3.35798e-05
Ocean	bacillus	Pontibacterium	0.386718	1.30972e-06	3.36625e-05
Ocean	comamonas	Hydrogenedensaceae	0.386666	1.31441e-06	3.3765e-05
Ocean	bacillus	Candidatus_Stoquefichus	0.38624	1.35316e-06	3.47231e-05
Ocean	streptococcus	Alloprevotella	0.386241	1.35309e-06	3.47231e-05
Ocean	janthinobacterium	Run-SP154	0.386183	1.35842e-06	3.48393e-05
Ocean	rhodococcus	A2	0.38601	1.37455e-06	3.52343e-05
Ocean	novosphingobium	Silvanigrella	0.385999	1.37559e-06	3.52418e-05
Ocean	serratia	Caproiciproducens	0.385973	1.37802e-06	3.52852e-05
Ocean	undibacterium	Methanosaeta	0.385855	1.38914e-06	3.5551e-05
Ocean	psychrobacter	Allisonella	0.385759	1.39825e-06	3.5765e-05
Ocean	shewanella	JGI_0001001-H03	0.385546	1.41871e-06	3.6269e-05
Ocean	brevundimonas	SJA-28	0.385416	1.43132e-06	3.65717e-05
Ocean	flavobacterium	SH3-11	0.385382	1.43465e-06	3.66373e-05
Ocean	bacteroides	Incertae_Sedis	0.385352	1.43754e-06	3.66914e-05
Ocean	psychrobacter	Labilibacter	0.385323	1.4404e-06	3.67449e-05
Ocean	bacteroides	Megamonas	0.3853	1.44265e-06	3.67827e-05
Ocean	shewanella	Paludibacter	0.385276	1.44501e-06	3.6823e-05
Ocean	pseudomonas	Ilumatobacter	0.385231	1.44938e-06	3.69147e-05
Ocean	aestuariibacter	Megamonas	0.385136	1.45879e-06	3.71346e-05
Ocean	vibrio	Aliivibrio	0.38506	1.46638e-06	3.73081e-05
Ocean	paracoccus	Mf105b01	0.384986	1.47378e-06	3.74764e-05
Ocean	flavobacterium	Methylotenera	0.384777	1.49486e-06	3.7992e-05
Ocean	janthinobacterium	Candidatus_Competibacter	0.384728	1.49983e-06	3.80982e-05
Ocean	bacillus	NS7_marine_group	0.384512	1.52196e-06	3.86397e-05
Ocean	pseudoalteromonas	S25-593	0.384394	1.5342e-06	3.893e-05
Ocean	exiguobacterium	Clade_IV	0.38432	1.54193e-06	3.91054e-05
Ocean	janthinobacterium	Paludibacter	0.384202	1.55425e-06	3.9397e-05
Ocean	pseudoalteromonas	Idiomarina	0.383925	1.5837e-06	4.01221e-05
Ocean	mycobacterium	SH3-11	0.383846	1.59219e-06	4.03158e-05
Ocean	shewanella	R7C24	0.383604	1.61847e-06	4.09596e-05
Ocean	janthinobacterium	Ellin6067	0.38351	1.62883e-06	4.11999e-05
Ocean	corynebacterium	Nitrosopumilaceae	0.383487	1.63131e-06	4.12408e-05
Ocean	bacteroides	Paludicola	0.383351	1.64638e-06	4.15999e-05
Ocean	novosphingobium	Arenimonas	0.383341	1.64754e-06	4.16071e-05
Ocean	shewanella	Richelia_HH01	0.383106	1.67384e-06	4.2249e-05
Ocean	pseudoalteromonas	SAR86_clade	0.382974	1.68881e-06	4.26043e-05
Ocean	aquabacterium	Pirellula	0.382613	1.7304e-06	4.36305e-05
Ocean	alteromonas	Oleibacter	0.382436	1.75123e-06	4.41326e-05
Ocean	bdellovibrio	CCM19a	0.382318	1.76515e-06	4.44598e-05
Ocean	rhodoferax	R7C24	0.382285	1.7691e-06	4.45358e-05
Ocean	stenotrophomonas	Algicola	0.382034	1.79921e-06	4.52699e-05
Ocean	stenotrophomonas	Roseburia	0.381982	1.80557e-06	4.54061e-05
Ocean	flavobacterium	Oikopleura	0.381806	1.82709e-06	4.59233e-05
Ocean	bacteroides	Lachnospiraceae_FCS020_group	0.381432	1.87351e-06	4.70653e-05
Ocean	micrococcus	Alloprevotella	0.381286	1.89206e-06	4.74563e-05
Ocean	pseudonocardia	Alloprevotella	0.381286	1.89206e-06	4.74563e-05
Ocean	schlegelella	Alloprevotella	0.381286	1.89206e-06	4.74563e-05
Ocean	flavobacterium	Sediminibacterium	0.381269	1.89417e-06	4.74845e-05
Ocean	flavobacterium	Paludibacter	0.381026	1.92534e-06	4.82404e-05
Ocean	nocardioides	Hyphomicrobium	0.380795	1.95535e-06	4.89668e-05
Ocean	undibacterium	Nitrospira	0.380649	1.97448e-06	4.942e-05
Ocean	undibacterium	CL500-29_marine_group	0.380613	1.97933e-06	4.95154e-05
Ocean	paenibacillus	Endozoicomonas	0.380471	1.9982e-06	4.99613e-05
Ocean	rhodoferax	Sericytochromatia	0.380184	2.03701e-06	5.07987e-05
Ocean	vibrio	Candidatus_Thiopilula	0.380188	2.0364e-06	5.07987e-05
Ocean	vibrio	Galenea	0.380188	2.0364e-06	5.07987e-05
Ocean	vibrio	Harryflintia	0.380188	2.0364e-06	5.07987e-05
Ocean	vibrio	RCP2-54	0.380188	2.0364e-06	5.07987e-05
Ocean	shewanella	Absconditabacteriales_(SR1)	0.380062	2.05368e-06	5.11879e-05
Ocean	serratia	Intestinibacter	0.379808	2.08881e-06	5.20362e-05
Ocean	bacillus	Halarcobacter	0.379535	2.12725e-06	5.29662e-05
Ocean	rhodoferax	Nitrospira	0.379396	2.14702e-06	5.34306e-05
Ocean	nocardioides	C39	0.379033	2.19951e-06	5.47086e-05
Ocean	novosphingobium	KD3-93	0.378996	2.20498e-06	5.48162e-05
Ocean	exiguobacterium	NS2b_marine_group	0.378934	2.21415e-06	5.50153e-05
Ocean	acetobacterium	JGI_0001001-H03	0.378763	2.23946e-06	5.55865e-05
Ocean	oleispira	Oleiphilus	0.37877	2.23837e-06	5.55865e-05
Ocean	flavobacterium	SBR1031	0.378733	2.24399e-06	5.567e-05
Ocean	ralstonia	Ferrimonas	0.378559	2.27001e-06	5.62863e-05
Ocean	micrococcus	Robinsoniella	0.378167	2.32994e-06	5.76826e-05
Ocean	pseudonocardia	Robinsoniella	0.378167	2.32994e-06	5.76826e-05
Ocean	schlegelella	Robinsoniella	0.378167	2.32994e-06	5.76826e-05
Ocean	vibrio	Salinisphaera	0.377857	2.37846e-06	5.88532e-05
Ocean	nocardioides	Prosthecomicrobium	0.37772	2.40014e-06	5.93591e-05
Ocean	mycobacterium	Lutimonas	0.377622	2.41583e-06	5.97163e-05
Ocean	vibrio	Lachnospiraceae_ND3007_group	0.377573	2.4236e-06	5.98773e-05
Ocean	shewanella	Leptotrichia	0.377531	2.43032e-06	6.00124e-05
Ocean	janthinobacterium	PeM15	0.377303	2.46742e-06	6.08969e-05
Ocean	psychrobacter	Cutibacterium	0.37719	2.48596e-06	6.1323e-05
Ocean	halomonas	KD3-93	0.37704	2.51065e-06	6.18999e-05
Ocean	vibrio	LKC2.127-25	0.376584	2.5876e-06	6.37644e-05
Ocean	brevundimonas	Sulfuritalea	0.376372	2.62407e-06	6.46077e-05
Ocean	desulfovibrio	Algisphaera	0.376369	2.62453e-06	6.46077e-05
Ocean	bdellovibrio	Caedibacter	0.376301	2.63638e-06	6.48661e-05
Ocean	brevundimonas	SH-PL14	0.376186	2.65654e-06	6.53285e-05
Ocean	photobacterium	OM75_clade	0.376172	2.65885e-06	6.53518e-05
Ocean	comamonas	Pirellula	0.376112	2.66949e-06	6.55794e-05
Ocean	flavobacterium	SH-PL14	0.376091	2.67316e-06	6.56358e-05
Ocean	pseudoalteromonas	Ferrimonas	0.376025	2.68475e-06	6.58867e-05
Ocean	shewanella	Haliangium	0.375946	2.6989e-06	6.62e-05
Ocean	novosphingobium	Macellibacteroides	0.375719	2.73956e-06	6.71627e-05
Ocean	marinobacter	OM60(NOR5)_clade	0.375472	2.7845e-06	6.82295e-05
Ocean	alcanivorax	Thalassotalea	0.375271	2.82158e-06	6.91027e-05
Ocean	serratia	Dadabacteriales	0.375147	2.84464e-06	6.96317e-05
Ocean	acetobacterium	dgA-11_gut_group	0.375114	2.85074e-06	6.97453e-05
Ocean	flavobacterium	Arenimonas	0.37508	2.85724e-06	6.98687e-05
Ocean	photobacterium	Dadabacteriales	0.374864	2.89801e-06	7.08293e-05
Ocean	janthinobacterium	Lautropia	0.374787	2.91271e-06	7.11524e-05
Ocean	bacillus	Dadabacteriales	0.374619	2.94503e-06	7.19051e-05
Ocean	serratia	Family_XIII_UCG-001	0.374575	2.95352e-06	7.20756e-05
Ocean	comamonas	Phaselicystis	0.374545	2.95935e-06	7.21809e-05
Ocean	pseudoalteromonas	Psychrilyobacter	0.374444	2.97906e-06	7.26247e-05
Ocean	pseudomonas	Desulforhopalus	0.374383	2.99109e-06	7.28808e-05
Ocean	bacteroides	uncultured	-0.374357	2.99608e-06	7.29652e-05
Ocean	comamonas	Nitrosomonas	0.374074	3.05215e-06	7.42928e-05
Ocean	halomonas	R7C24	0.373991	3.0688e-06	7.466e-05
Ocean	shewanella	Subgroup_17	0.373893	3.08868e-06	7.51055e-05
Ocean	flavobacterium	Sericytochromatia	0.373877	3.09184e-06	7.51441e-05
Ocean	flavobacterium	DS-100	0.373769	3.11374e-06	7.56379e-05
Ocean	alteromonas	Shimia	0.373499	3.16935e-06	7.69497e-05
Ocean	serratia	Ruminococcus	0.373449	3.17963e-06	7.71601e-05
Ocean	chryseobacterium	Escherichia-Shigella	0.373392	3.19164e-06	7.74122e-05
Ocean	rhodoferax	Gemmatimonas	0.37313	3.24673e-06	7.87086e-05
Ocean	halomonas	dgA-11_gut_group	0.373035	3.26695e-06	7.91584e-05
Ocean	shewanella	BD2-3	0.37293	3.28925e-06	7.93771e-05
Ocean	shewanella	CH2b56	0.37293	3.28925e-06	7.93771e-05
Ocean	shewanella	Desulfobulbus	0.37293	3.28925e-06	7.93771e-05
Ocean	shewanella	Desulfopila	0.37293	3.28925e-06	7.93771e-05
Ocean	shewanella	Helicobacteraceae	0.37293	3.28925e-06	7.93771e-05
Ocean	shewanella	Nisaea	0.37293	3.28925e-06	7.93771e-05
Ocean	shewanella	Ponticaulis	0.37293	3.28925e-06	7.93771e-05
Ocean	shewanella	Thioreductor	0.37293	3.28925e-06	7.93771e-05
Ocean	mycobacterium	Sericytochromatia	0.372894	3.29714e-06	7.95274e-05
Ocean	bacillus	OM60(NOR5)_clade	0.372408	3.40325e-06	8.20453e-05
Ocean	bacteroides	[Clostridium]_innocuum_group	0.372295	3.4283e-06	8.26076e-05
Ocean	micrococcus	Lachnospiraceae_NK4A136_group	0.371866	3.52545e-06	8.47776e-05
Ocean	oleispira	Glaciecola	0.371886	3.52086e-06	8.47776e-05
Ocean	pseudonocardia	Lachnospiraceae_NK4A136_group	0.371866	3.52545e-06	8.47776e-05
Ocean	schlegelella	Lachnospiraceae_NK4A136_group	0.371866	3.52545e-06	8.47776e-05
Ocean	psychrobacter	Atelocyanobacterium_(UCYN-A)	0.371718	3.55963e-06	8.55564e-05
Ocean	bordetella	Confluentibacter	0.371577	3.59222e-06	8.62962e-05
Ocean	pseudoalteromonas	BD2-3	0.371355	3.64452e-06	8.72022e-05
Ocean	pseudoalteromonas	CH2b56	0.371355	3.64452e-06	8.72022e-05
Ocean	pseudoalteromonas	Desulfobulbus	0.371355	3.64452e-06	8.72022e-05
Ocean	pseudoalteromonas	Desulfopila	0.371355	3.64452e-06	8.72022e-05
Ocean	pseudoalteromonas	Helicobacteraceae	0.371355	3.64452e-06	8.72022e-05
Ocean	pseudoalteromonas	Nisaea	0.371355	3.64452e-06	8.72022e-05
Ocean	pseudoalteromonas	Ponticaulis	0.371355	3.64452e-06	8.72022e-05
Ocean	pseudoalteromonas	Thioreductor	0.371355	3.64452e-06	8.72022e-05
Ocean	pseudomonas	Hoeflea	0.371262	3.66651e-06	8.76669e-05
Ocean	pseudoxanthomonas	Lachnospiraceae_NK4A136_group	0.371258	3.66761e-06	8.76669e-05
Ocean	nocardioides	Polaromonas	0.371099	3.70557e-06	8.853e-05
Ocean	nocardioides	PeM15	0.370505	3.85096e-06	9.19575e-05
Ocean	paracoccus	Planctomicrobium	0.370394	3.87863e-06	9.2572e-05
Ocean	ralstonia	Hypnocyclicus	0.370307	3.90061e-06	9.30501e-05
Ocean	ochrobactrum	Family_XIII_UCG-001	0.370237	3.91845e-06	9.34292e-05
Ocean	rhodoferax	Beggiatoa	0.369867	4.01313e-06	9.56389e-05
Ocean	bacteroides	Eggerthella	0.36979	4.03328e-06	9.60712e-05
Ocean	photobacterium	Lentisphaera	0.369717	4.05227e-06	9.64756e-05
Ocean	sphingomonas	Pseudarcobacter	0.369692	4.05895e-06	9.65864e-05
Ocean	undibacterium	Hirschia	0.36956	4.09349e-06	9.73598e-05
Ocean	ralstonia	Persicobacter	0.369422	4.13024e-06	9.81852e-05
Ocean	shewanella	Ellin6067	0.369379	4.14164e-06	9.84072e-05
Ocean	undibacterium	37-13	0.369367	4.14489e-06	9.84355e-05
Ocean	comamonas	Hydrogenophaga	0.369305	4.16148e-06	9.87804e-05
Ocean	bdellovibrio	AKYH767	0.369126	4.20989e-06	9.988e-05
Ocean	comamonas	Prosthecobacter	0.369075	4.22357e-06	0.000100155
Ocean	paracoccus	SWB02	0.369004	4.243e-06	0.000100566
Ocean	vibrio	Maricaulis	0.368938	4.26117e-06	0.000100946
Ocean	novosphingobium	Caulobacter	0.368912	4.26825e-06	0.000101064
Ocean	acinetobacter	Spongiibacterium	0.368512	4.37946e-06	0.000103646
Ocean	bacillus	[Eubacterium]_brachy_group	0.368459	4.39446e-06	0.000103949
Ocean	streptococcus	[Eubacterium]_ruminantium_group	0.368324	4.43285e-06	0.000104806
Ocean	alcanivorax	Pseudofulvibacter	0.367587	4.64749e-06	0.000109826
Ocean	comamonas	Latescibacterota	0.367559	4.65599e-06	0.000109972
Ocean	bdellovibrio	Arenimonas	0.36726	4.74605e-06	0.000112044
Ocean	flavobacterium	SWB02	0.367222	4.75742e-06	0.000112257
Ocean	halomonas	Caulobacter	0.366954	4.83978e-06	0.000114144
Ocean	staphylococcus	Mycetocola	0.36686	4.86891e-06	0.000114662
Ocean	staphylococcus	SGST604	0.36686	4.86891e-06	0.000114662
Ocean	staphylococcus	Sphaerotilus	0.36686	4.86891e-06	0.000114662
Ocean	vibrio	MSBL3	0.366758	4.90082e-06	0.000115356
Ocean	ralstonia	Bergeyella	0.366695	4.92083e-06	0.000115543
Ocean	ralstonia	Chryseomicrobium	0.366695	4.92083e-06	0.000115543
Ocean	ralstonia	Dietzia	0.366695	4.92083e-06	0.000115543
Ocean	ralstonia	GW2011_GWC1_47_15	0.366695	4.92083e-06	0.000115543
Ocean	ralstonia	LS-NOB	0.366695	4.92083e-06	0.000115543
Ocean	vibrio	NS4_marine_group	0.3666	4.95066e-06	0.000116186
Ocean	aquabacterium	SWB02	0.366571	4.95992e-06	0.000116346
Ocean	aquabacterium	Lacunisphaera	0.366532	4.97237e-06	0.000116581
Ocean	staphylococcus	Candidatus_Actinomarina	0.366334	5.03561e-06	0.000118006
Ocean	flavobacterium	UKL13-1	0.366231	5.06864e-06	0.000118722
Ocean	streptococcus	Fenollaria	0.365979	5.15084e-06	0.000120588
Ocean	vibrio	AEGEAN-169_marine_group	0.365875	5.18505e-06	0.00012133
Ocean	novosphingobium	A4b	0.365338	5.36571e-06	0.000125434
Ocean	undibacterium	Prosthecomicrobium	0.365342	5.36417e-06	0.000125434
Ocean	nocardioides	Paludibacter	0.365121	5.44013e-06	0.000127089
Ocean	undibacterium	67-14	0.365116	5.44179e-06	0.000127089
Ocean	flavobacterium	Hirschia	0.365096	5.44889e-06	0.00012713
Ocean	pseudoalteromonas	Formosa	0.365097	5.44855e-06	0.00012713
Ocean	aestuariibacter	Parachlamydiaceae	0.364935	5.50469e-06	0.000128369
Ocean	ochrobactrum	SAR116_clade	0.364604	5.62178e-06	0.000131036
Ocean	flavobacterium	Saccharimonadales	0.364352	5.71261e-06	0.000133088
Ocean	acetobacterium	Gemmatimonas	0.364047	5.82384e-06	0.000135614
[truncated: 45,753 more rows]

## Sheet: Table S2
Table S2. Random Forest–derived feature importance of NDB genera predicting PDB abundance in ocean samples.
Environment	PDB_Genus	NDB_Genus	Importance
Ocean	acetobacterium	Saccharimonadales	1.79787e-11
Ocean	acetobacterium	OLB8	1.73128e-11
Ocean	acetobacterium	env.OPS_17	1.73128e-11
Ocean	acetobacterium	Subdoligranulum	1.52362e-11
Ocean	acetobacterium	SH.PL14	8.98934e-12
Ocean	acetobacterium	CCM19a	8.81308e-12
Ocean	acetobacterium	Nitrospira	8.17213e-12
Ocean	acetobacterium	Pir4_lineage	8.17213e-12
Ocean	acetobacterium	DEV114	8.0262e-12
Ocean	acetobacterium	IMCC26207	8.0262e-12
Ocean	acetobacterium	Ellin6067	5.99289e-12
Ocean	acetobacterium	SJA.28	5.99289e-12
Ocean	acetobacterium	Candidatus_Nitrotoga	5.30846e-12
Ocean	acetobacterium	Oikopleura	4.34268e-12
Ocean	acetobacterium	X028H05.P.BN.P5	0
Ocean	acetobacterium	X45677	0
Ocean	acetobacterium	X37.13	0
Ocean	acetobacterium	X67.14	0
Ocean	acetobacterium	A0839	0
Ocean	acetobacterium	A2	0
Ocean	acetobacterium	A4b	0
Ocean	acetobacterium	AAP99	0
Ocean	acetobacterium	AB1	0
Ocean	acetobacterium	AEGEAN.169_marine_group	0
Ocean	acetobacterium	AKYH767	0
Ocean	acetobacterium	ASF356	0
Ocean	acetobacterium	AT.s3.44	0
Ocean	acetobacterium	Abditibacterium	0
Ocean	acetobacterium	Absconditabacteriales_.SR1.	0
Ocean	acetobacterium	Acanthopleuribacter	0
Ocean	acetobacterium	Acaryochloris_MBIC11017	0
Ocean	acetobacterium	Acetanaerobacterium	0
Ocean	acetobacterium	Acetatifactor	0
Ocean	acetobacterium	Acholeplasma	0
Ocean	acetobacterium	Acidibacter	0
Ocean	acetobacterium	Acrophormium_PCC.7375	0
Ocean	acetobacterium	Actibacter	0
Ocean	acetobacterium	Actibacterium	0
Ocean	acetobacterium	Actinomyces	0
Ocean	acetobacterium	Adlercreutzia	0
Ocean	acetobacterium	Aerococcus	0
Ocean	acetobacterium	Aeromonas	0
Ocean	acetobacterium	Aestuariicella	0
Ocean	acetobacterium	Aestuariimonas	0
Ocean	acetobacterium	Agaribacter	0
Ocean	acetobacterium	Agaribacterium	0
Ocean	acetobacterium	Agarilytica	0
Ocean	acetobacterium	Agarivorans	0
Ocean	acetobacterium	Agathobacter	0
Ocean	acetobacterium	Aggregatibacter	0
Ocean	acetobacterium	Ahniella	0
Ocean	acetobacterium	Ahrensia	0
Ocean	acetobacterium	Akkermansia	0
Ocean	acetobacterium	Albirhodobacter	0
Ocean	acetobacterium	Algibacter	0
Ocean	acetobacterium	Algicola	0
Ocean	acetobacterium	Algimonas	0
Ocean	acetobacterium	Algisphaera	0
Ocean	acetobacterium	Algitalea	0
Ocean	acetobacterium	Algoriphagus	0
Ocean	acetobacterium	Aliikangiella	0
Ocean	acetobacterium	Aliivibrio	0
Ocean	acetobacterium	Alistipes	0
Ocean	acetobacterium	Alkalimarinus	0
Ocean	acetobacterium	Alkanibacter	0
Ocean	acetobacterium	Alkanindiges	0
Ocean	acetobacterium	Allisonella	0
Ocean	acetobacterium	Alloprevotella	0
Ocean	acetobacterium	Allorhizobium.Neorhizobium.Pararhizobium.Rhizobium	0
Ocean	acetobacterium	Altererythrobacter	0
Ocean	acetobacterium	Alteromonadaceae	0
Ocean	acetobacterium	Aminicenantales	0
Ocean	acetobacterium	Amphiplicatus	0
Ocean	acetobacterium	Amphritea	0
Ocean	acetobacterium	Amylibacter	0
Ocean	acetobacterium	Anaerococcus	0
Ocean	acetobacterium	Anaerosporobacter	0
Ocean	acetobacterium	Anaerostignum	0
Ocean	acetobacterium	Anaerostipes	0
Ocean	acetobacterium	Anaerotruncus	0
Ocean	acetobacterium	Anderseniella	0
Ocean	acetobacterium	Aquicella	0
Ocean	acetobacterium	Aquimarina	0
Ocean	acetobacterium	Aquimonas	0
Ocean	acetobacterium	Arcobacter	0
Ocean	acetobacterium	Arctic97B.4_marine_group	0
Ocean	acetobacterium	Arenicella	0
Ocean	acetobacterium	Arenimonas	0
Ocean	acetobacterium	Armatimonas	0
Ocean	acetobacterium	Ascidiaceihabitans	0
Ocean	acetobacterium	Ascidiimonas	0
Ocean	acetobacterium	Atelocyanobacterium_.UCYN.A.	0
Ocean	acetobacterium	Atopostipes	0
Ocean	acetobacterium	Aurantivirga	0
Ocean	acetobacterium	Aureisphaera	0
Ocean	acetobacterium	Aureispira	0
Ocean	acetobacterium	Aureitalea	0
Ocean	acetobacterium	Auritidibacter	0
Ocean	acetobacterium	B2706.C7	0
Ocean	acetobacterium	B2M28	0
Ocean	acetobacterium	BD1.7_clade	0
Ocean	acetobacterium	BD2.11_terrestrial_group	0
Ocean	acetobacterium	BD2.3	0
Ocean	acetobacterium	BD2.7	0
Ocean	acetobacterium	BD7.11	0
Ocean	acetobacterium	BD7.8	0
Ocean	acetobacterium	BIrii41	0
Ocean	acetobacterium	BSV26	0
Ocean	acetobacterium	Babeliales	0
Ocean	acetobacterium	Bacteriovorax	0
Ocean	acetobacterium	Bacteroidetes_BD2.2	0
Ocean	acetobacterium	Bacteroidetes_VC2.1_Bac22	0
Ocean	acetobacterium	Bacteroidetes_vadinHA17	0
Ocean	acetobacterium	Balneola	0
Ocean	acetobacterium	Barnesiella	0
Ocean	acetobacterium	Bauldia	0
Ocean	acetobacterium	Beggiatoa	0
Ocean	acetobacterium	Bergeyella	0
Ocean	acetobacterium	Bermanella	0
Ocean	acetobacterium	Bernardetia	0
Ocean	acetobacterium	Bifidobacterium	0
Ocean	acetobacterium	Bilophila	0
Ocean	acetobacterium	Blastocatella	0
Ocean	acetobacterium	Blastopirellula	0
Ocean	acetobacterium	Blautia	0
Ocean	acetobacterium	Blfdi19	0
Ocean	acetobacterium	Boseongicola	0
Ocean	acetobacterium	Bradymonadales	0
Ocean	acetobacterium	Bradyrhizobium	0
Ocean	acetobacterium	Brevifollis	0
Ocean	acetobacterium	Bryobacter	0
Ocean	acetobacterium	Burkholderia.Caballeronia.Paraburkholderia	0
Ocean	acetobacterium	Butyricicoccus	0
Ocean	acetobacterium	Butyricimonas	0
Ocean	acetobacterium	Bythopirellula	0
Ocean	acetobacterium	C1.B045	0
Ocean	acetobacterium	C39	0
Ocean	acetobacterium	CAG.56	0
Ocean	acetobacterium	CCM11a	0
Ocean	acetobacterium	CH2b56	0
Ocean	acetobacterium	CHAB.XI.27	0
Ocean	acetobacterium	CL500.29_marine_group	0
Ocean	acetobacterium	CL500.3	0
Ocean	acetobacterium	Caedibacter	0
Ocean	acetobacterium	Caenarcaniphilales	0
Ocean	acetobacterium	Caldithrix	0
Ocean	acetobacterium	Calorithrix	0
Ocean	acetobacterium	Campylobacter	0
Ocean	acetobacterium	Candidatus_Abawacabacteria	0
Ocean	acetobacterium	Candidatus_Accumulibacter	0
Ocean	acetobacterium	Candidatus_Actinomarina	0
Ocean	acetobacterium	Candidatus_Amoebophilus	0
Ocean	acetobacterium	Candidatus_Aquiluna	0
Ocean	acetobacterium	Candidatus_Aquirestis	0
Ocean	acetobacterium	Candidatus_Arthromitus	0
Ocean	acetobacterium	Candidatus_Berkiella	0
Ocean	acetobacterium	Candidatus_Campbellbacteria	0
Ocean	acetobacterium	Candidatus_Competibacter	0
Ocean	acetobacterium	Candidatus_Contendobacter	0
Ocean	acetobacterium	Candidatus_Endobugula	0
Ocean	acetobacterium	Candidatus_Endoecteinascidia	0
Ocean	acetobacterium	Candidatus_Falkowbacteria	0
Ocean	acetobacterium	Candidatus_Fritschea	0
Ocean	acetobacterium	Candidatus_Gortzia	0
Ocean	acetobacterium	Candidatus_Hepatoplasma	0
Ocean	acetobacterium	Candidatus_Jidaibacter	0
Ocean	acetobacterium	Candidatus_Kaiserbacteria	0
Ocean	acetobacterium	Candidatus_Kerfeldbacteria	0
Ocean	acetobacterium	Candidatus_Limnoluna	0
Ocean	acetobacterium	Candidatus_Magasanikbacteria	0
Ocean	acetobacterium	Candidatus_Megaira	0
Ocean	acetobacterium	Candidatus_Microthrix	0
Ocean	acetobacterium	Candidatus_Nitrocosmicus	0
Ocean	acetobacterium	Candidatus_Nitrosopelagicus	0
Ocean	acetobacterium	Candidatus_Nitrosopumilus	0
Ocean	acetobacterium	Candidatus_Nomurabacteria	0
Ocean	acetobacterium	Candidatus_Obscuribacter	0
Ocean	acetobacterium	Candidatus_Omnitrophus	0
Ocean	acetobacterium	Candidatus_Paracaedibacter	0
Ocean	acetobacterium	Candidatus_Peregrinibacteria	0
Ocean	acetobacterium	Candidatus_Peribacteria	0
Ocean	acetobacterium	Candidatus_Phaeomarinobacter	0
Ocean	acetobacterium	Candidatus_Planktophila	0
Ocean	acetobacterium	Candidatus_Puniceispirillum	0
Ocean	acetobacterium	Candidatus_Soleaferrea	0
Ocean	acetobacterium	Candidatus_Stoquefichus	0
Ocean	acetobacterium	Candidatus_Tenderia	0
Ocean	acetobacterium	Candidatus_Thiobios	0
Ocean	acetobacterium	Candidatus_Thiopilula	0
Ocean	acetobacterium	Capnocytophaga	0
Ocean	acetobacterium	Caproiciproducens	0
Ocean	acetobacterium	Carboxylicivirga	0
Ocean	acetobacterium	Castellaniella	0
Ocean	acetobacterium	Catenibacterium	0
Ocean	acetobacterium	Catenovulum	0
Ocean	acetobacterium	Caulobacter	0
Ocean	acetobacterium	Cellulophaga	0
Ocean	acetobacterium	Cellulosilyticum	0
Ocean	acetobacterium	Cellvibrionaceae	0
Ocean	acetobacterium	Cerasicoccus	0
Ocean	acetobacterium	Cetobacterium	0
Ocean	acetobacterium	Chitinivorax	0
Ocean	acetobacterium	Chlamydiaceae	0
Ocean	acetobacterium	Chloroplast	0
Ocean	acetobacterium	Christensenella	0
Ocean	acetobacterium	Christensenellaceae_R.7_group	0
Ocean	acetobacterium	Chroococcidiopsis_PCC.6712	0
Ocean	acetobacterium	Chroococcidiopsis_SAG_2023	0
Ocean	acetobacterium	Chryseolinea	0
Ocean	acetobacterium	Chryseomicrobium	0
Ocean	acetobacterium	Clade_II	0
Ocean	acetobacterium	Clade_III	0
Ocean	acetobacterium	Clade_IV	0
Ocean	acetobacterium	Clade_Ia	0
Ocean	acetobacterium	Clade_Ib	0
Ocean	acetobacterium	Cloacibacillus	0
Ocean	acetobacterium	Cloacibacterium	0
Ocean	acetobacterium	Clostridia_UCG.014	0
Ocean	acetobacterium	Clostridia_vadinBB60_group	0
Ocean	acetobacterium	Clostridium_sensu_stricto_1	0
Ocean	acetobacterium	Clostridium_sensu_stricto_13	0
Ocean	acetobacterium	Clostridium_sensu_stricto_5	0
Ocean	acetobacterium	Cm1.21	0
Ocean	acetobacterium	Cocleimonas	0
Ocean	acetobacterium	Cognatishimia	0
Ocean	acetobacterium	Cohaesibacter	0
Ocean	acetobacterium	Colidextribacter	0
Ocean	acetobacterium	Collinsella	0
Ocean	acetobacterium	Colwellia	0
Ocean	acetobacterium	Confluentibacter	0
Ocean	acetobacterium	Congregibacter	0
Ocean	acetobacterium	Coprobacter	0
Ocean	acetobacterium	Coprococcus	0
Ocean	acetobacterium	Coraliomargarita	0
Ocean	acetobacterium	Coxiella	0
Ocean	acetobacterium	Croceitalea	0
Ocean	acetobacterium	Cryomorpha	0
Ocean	acetobacterium	Cutibacterium	0
Ocean	acetobacterium	Cyanobacterium_CLg1	0
Ocean	acetobacterium	Cyanobium_PCC.6307	0
Ocean	acetobacterium	Cyclobacteriaceae	0
Ocean	acetobacterium	Cycloclasticus	0
Ocean	acetobacterium	DEV007	0
Ocean	acetobacterium	DS.100	0
Ocean	acetobacterium	DTU089	0
Ocean	acetobacterium	Dadabacteriales	0
Ocean	acetobacterium	Dasania	0
Ocean	acetobacterium	Dechloromonas	0
Ocean	acetobacterium	Defluviitaleaceae_UCG.011	0
Ocean	acetobacterium	Deinococcus	0
Ocean	acetobacterium	Dermabacter	0
Ocean	acetobacterium	Desulfobacter	0
Ocean	acetobacterium	Desulfobacteraceae	0
Ocean	acetobacterium	Desulfobulbus	0
Ocean	acetobacterium	Desulfopila	0
Ocean	acetobacterium	Desulforhopalus	0
Ocean	acetobacterium	Desulfosarcina	0
Ocean	acetobacterium	Desulfotalea	0
Ocean	acetobacterium	Desulfuromusa	0
Ocean	acetobacterium	Devosia	0
Ocean	acetobacterium	Dialister	0
Ocean	acetobacterium	Dietzia	0
Ocean	acetobacterium	Dinghuibacter	0
Ocean	acetobacterium	Dinoroseobacter	0
Ocean	acetobacterium	Diplosphaera	0
Ocean	acetobacterium	Dojkabacteria	0
Ocean	acetobacterium	Dokdonella	0
Ocean	acetobacterium	Dokdonia	0
Ocean	acetobacterium	Dorea	0
Ocean	acetobacterium	Draconibacterium	0
Ocean	acetobacterium	EC3	0
Ocean	acetobacterium	EV818SWSAP88	0
Ocean	acetobacterium	Edaphobaculum	0
Ocean	acetobacterium	Eel.36e1D6	0
Ocean	acetobacterium	Eggerthella	0
Ocean	acetobacterium	Eisenbergiella	0
Ocean	acetobacterium	Ekhidna	0
Ocean	acetobacterium	Endozoicomonas	0
Ocean	acetobacterium	Enhydrobacter	0
Ocean	acetobacterium	Enterococcus	0
Ocean	acetobacterium	Enterorhabdus	0
Ocean	acetobacterium	Enterovibrio	0
Ocean	acetobacterium	Epulopiscium	0
Ocean	acetobacterium	Eremococcus	0
Ocean	acetobacterium	Erysipelatoclostridiaceae	0
Ocean	acetobacterium	Erysipelatoclostridium	0
Ocean	acetobacterium	Erysipelotrichaceae	0
Ocean	acetobacterium	Erysipelotrichaceae_UCG.003	0
Ocean	acetobacterium	Erythrobacter	0
Ocean	acetobacterium	Escherichia.Shigella	0
Ocean	acetobacterium	Eubacterium	0
Ocean	acetobacterium	Eudoraea	0
Ocean	acetobacterium	FFCH7168	0
Ocean	acetobacterium	FS140.16B.02_marine_group	0
Ocean	acetobacterium	FS142.36B.02	0
Ocean	acetobacterium	Fabibacter	0
Ocean	acetobacterium	Faecalibacterium	0
Ocean	acetobacterium	Family_XIII_AD3011_group	0
Ocean	acetobacterium	Family_XIII_UCG.001	0
Ocean	acetobacterium	Fenollaria	0
Ocean	acetobacterium	Ferrimonas	0
Ocean	acetobacterium	Ferruginibacter	0
Ocean	acetobacterium	Filomicrobium	0
Ocean	acetobacterium	Fimbriiglobus	0
Ocean	acetobacterium	Fimbriimonadaceae	0
Ocean	acetobacterium	Finegoldia	0
Ocean	acetobacterium	Flagellimonas	0
Ocean	acetobacterium	Flammeovirga	0
Ocean	acetobacterium	Flammeovirgaceae	0
Ocean	acetobacterium	Flavicella	0
Ocean	acetobacterium	Flavirhabdus	0
Ocean	acetobacterium	Flavobacteriaceae	0
Ocean	acetobacterium	Flavobacteriales	0
Ocean	acetobacterium	Flavonifractor	0
Ocean	acetobacterium	Flexithrix	0
Ocean	acetobacterium	Fluviicoccus	0
Ocean	acetobacterium	Fluviicola	0
Ocean	acetobacterium	Formosa	0
Ocean	acetobacterium	Fournierella	0
Ocean	acetobacterium	Francisella	0
Ocean	acetobacterium	Frankiales	0
Ocean	acetobacterium	Fuerstia	0
Ocean	acetobacterium	Fulvivirga	0
Ocean	acetobacterium	Fusibacter	0
Ocean	acetobacterium	Fusicatenibacter	0
Ocean	acetobacterium	Fusobacterium	0
Ocean	acetobacterium	GCA.900066575	0
Ocean	acetobacterium	GKS98_freshwater_group	0
Ocean	acetobacterium	GW2011_GWC1_47_15	0
Ocean	acetobacterium	Ga0077536	0
Ocean	acetobacterium	Gaetbulibacter	0
Ocean	acetobacterium	Galenea	0
Ocean	acetobacterium	Gallionella	0
Ocean	acetobacterium	Gemella	0
Ocean	acetobacterium	Gemmatimonas	0
Ocean	acetobacterium	Geopsychrobacter	0
Ocean	acetobacterium	Gilvibacter	0
Ocean	acetobacterium	Gimesia	0
Ocean	acetobacterium	Glaciecola	0
Ocean	acetobacterium	Gracilibacteria	0
Ocean	acetobacterium	Granulicatella	0
Ocean	acetobacterium	Granulosicoccus	0
Ocean	acetobacterium	Grimontia	0
Ocean	acetobacterium	HIMB11	0
Ocean	acetobacterium	HOC36	0
Ocean	acetobacterium	HTCC5015	0
Ocean	acetobacterium	Haematospirillum	0
Ocean	acetobacterium	Haemophilus	0
Ocean	acetobacterium	Hahella	0
Ocean	acetobacterium	Halarcobacter	0
Ocean	acetobacterium	Haliangium	0
Ocean	acetobacterium	Halieaceae	0
Ocean	acetobacterium	Halioglobus	0
Ocean	acetobacterium	Halioxenophilus	0
Ocean	acetobacterium	Haliscomenobacter	0
Ocean	acetobacterium	Halobacteriovorax	0
Ocean	acetobacterium	Halococcus	0
Ocean	acetobacterium	Halocynthiibacter	0
Ocean	acetobacterium	Halodesulfovibrio	0
Ocean	acetobacterium	Haloferula	0
Ocean	acetobacterium	Harryflintia	0
Ocean	acetobacterium	Helicobacteraceae	0
Ocean	acetobacterium	Hellea	0
Ocean	acetobacterium	Herbinix	0
Ocean	acetobacterium	Hirschia	0
Ocean	acetobacterium	Hoeflea	0
Ocean	acetobacterium	Holdemanella	0
Ocean	acetobacterium	Holdemania	0
Ocean	acetobacterium	Hoppeia	0
Ocean	acetobacterium	Hungatella	0
Ocean	acetobacterium	Hydrogenophaga	0
Ocean	acetobacterium	Hyphobacterium	0
Ocean	acetobacterium	Hyphomicrobium	0
Ocean	acetobacterium	Hyphomonas	0
Ocean	acetobacterium	Hypnocyclicus	0
Ocean	acetobacterium	Hyunsoonleella	0
Ocean	acetobacterium	IMCC26256	0
Ocean	acetobacterium	Iamia	0
Ocean	acetobacterium	Idiomarina	0
Ocean	acetobacterium	Ignavibacterium	0
Ocean	acetobacterium	IheB3.7	0
Ocean	acetobacterium	Ilumatobacter	0
Ocean	acetobacterium	Ilyobacter	0
Ocean	acetobacterium	Incertae_Sedis	0
Ocean	acetobacterium	Inhella	0
Ocean	acetobacterium	Intestinibacter	0
Ocean	acetobacterium	Intestinimonas	0
Ocean	acetobacterium	JGI_0000069.P22	0
Ocean	acetobacterium	JGI_0001001.H03	0
Ocean	acetobacterium	JL.ETNP.F27	0
Ocean	acetobacterium	JS1	0
Ocean	acetobacterium	JTB215	0
Ocean	acetobacterium	JTB23	0
Ocean	acetobacterium	JTB255_marine_benthic_group	0
Ocean	acetobacterium	Jannaschia	0
Ocean	acetobacterium	Jejudonia	0
Ocean	acetobacterium	Jeotgalicoccus	0
Ocean	acetobacterium	Joostella	0
Ocean	acetobacterium	KD3.93	0
Ocean	acetobacterium	KD4.96	0
Ocean	acetobacterium	KI89A_clade	0
Ocean	acetobacterium	Kangiella	0
Ocean	acetobacterium	Kapabacteriales	0
Ocean	acetobacterium	Kiloniella	0
Ocean	acetobacterium	Kistimonas	0
Ocean	acetobacterium	Kordia	0
Ocean	acetobacterium	Kordiimonas	0
Ocean	acetobacterium	LD.RB.34	0
Ocean	acetobacterium	LD1.PA32	0
Ocean	acetobacterium	LKC2.127.25	0
Ocean	acetobacterium	LS.NOB	0
Ocean	acetobacterium	LWQ8	0
Ocean	acetobacterium	Labilibacter	0
Ocean	acetobacterium	Labrenzia	0
Ocean	acetobacterium	Lachnoclostridium	0
Ocean	acetobacterium	Lachnospira	0
Ocean	acetobacterium	Lachnospiraceae_FCS020_group	0
Ocean	acetobacterium	Lachnospiraceae_NC2004_group	0
Ocean	acetobacterium	Lachnospiraceae_ND3007_group	0
Ocean	acetobacterium	Lachnospiraceae_NK4A136_group	0
Ocean	acetobacterium	Lachnospiraceae_UCG.001	0
Ocean	acetobacterium	Lachnospiraceae_UCG.004	0
Ocean	acetobacterium	Lachnospiraceae_UCG.006	0
Ocean	acetobacterium	Lachnospiraceae_UCG.008	0
Ocean	acetobacterium	Lachnospiraceae_UCG.010	0
Ocean	acetobacterium	Lacibacter	0
Ocean	acetobacterium	Lacihabitans	0
Ocean	acetobacterium	Lactobacillus	0
Ocean	acetobacterium	Lactococcus	0
Ocean	acetobacterium	Leisingera	0
Ocean	acetobacterium	Lentibacter	0
Ocean	acetobacterium	Lentilitoribacter	0
Ocean	acetobacterium	Lentimicrobiaceae	0
Ocean	acetobacterium	Lentimicrobium	0
Ocean	acetobacterium	Lentimonas	0
Ocean	acetobacterium	Lentisphaera	0
Ocean	acetobacterium	Leptospira	0
Ocean	acetobacterium	Leptotrichia	0
Ocean	acetobacterium	Leuconostoc	0
Ocean	acetobacterium	Leucothrix	0
Ocean	acetobacterium	Lewinella	0
Ocean	acetobacterium	LiUU.11.161	0
Ocean	acetobacterium	Limibaculum	0
Ocean	acetobacterium	Limnobacter	0
Ocean	acetobacterium	Limnothrix	0
Ocean	acetobacterium	Litoreibacter	0
Ocean	acetobacterium	Litoribacillus	0
Ocean	acetobacterium	Litoricola	0
Ocean	acetobacterium	Litorimonas	0
Ocean	acetobacterium	Loktanella	0
Ocean	acetobacterium	Luminiphilus	0
Ocean	acetobacterium	Luteibacter	0
Ocean	acetobacterium	Luteibaculum	0
Ocean	acetobacterium	Luteimonas	0
Ocean	acetobacterium	Luteolibacter	0
Ocean	acetobacterium	Lutibacter	0
Ocean	acetobacterium	Lutimonas	0
Ocean	acetobacterium	MB11C04_marine_group	0
Ocean	acetobacterium	MBAE14	0
Ocean	acetobacterium	MBIC10086	0
Ocean	acetobacterium	MD3.55	0
Ocean	acetobacterium	ML602M.17	0
Ocean	acetobacterium	MSBL3	0
Ocean	acetobacterium	MSBL8	0
Ocean	acetobacterium	MWH.UniP1_aquatic_group	0
Ocean	acetobacterium	Macellibacteroides	0
Ocean	acetobacterium	Macrococcus	0
Ocean	acetobacterium	Malaciobacter	0
Ocean	acetobacterium	Malonomonas	0
Ocean	acetobacterium	Margulisbacteria	0
Ocean	acetobacterium	Maribacter	0
Ocean	acetobacterium	Maricaulis	0
Ocean	acetobacterium	Marinagarivorans	0
Ocean	acetobacterium	Marine_Group_II	0
Ocean	acetobacterium	Marine_Group_III	0
Ocean	acetobacterium	Marinicaulis	0
Ocean	acetobacterium	Marinicella	0
Ocean	acetobacterium	Marinifilum	0
Ocean	acetobacterium	Mariniflexile	0
Ocean	acetobacterium	Marinimicrobia_.SAR406_clade.	0
Ocean	acetobacterium	Marinobacterium	0
Ocean	acetobacterium	Marinococcus	0
Ocean	acetobacterium	Marinomonas	0
Ocean	acetobacterium	Marinoscillum	0
Ocean	acetobacterium	Mariprofundus	0
Ocean	acetobacterium	Maritimimonas	0
Ocean	acetobacterium	Marivita	0
Ocean	acetobacterium	Marvinbryantia	0
Ocean	acetobacterium	Megamonas	0
Ocean	acetobacterium	Megasphaera	0
Ocean	acetobacterium	Merdibacter	0
Ocean	acetobacterium	Mesoflavibacter	0
Ocean	acetobacterium	Mesonia	0
Ocean	acetobacterium	Mesorhizobium	0
Ocean	acetobacterium	Methanobrevibacter	0
Ocean	acetobacterium	Methanosaeta	0
Ocean	acetobacterium	Methanosarcina	0
Ocean	acetobacterium	Methanosphaera	0
Ocean	acetobacterium	Methylobacter	0
Ocean	acetobacterium	Methyloceanibacter	0
Ocean	acetobacterium	Methyloglobulus	0
Ocean	acetobacterium	Methylophaga	0
Ocean	acetobacterium	Methylophilus	0
Ocean	acetobacterium	Methyloversatilis	0
Ocean	acetobacterium	Mf105b01	0
Ocean	acetobacterium	Microscilla	0
Ocean	acetobacterium	Mitochondria	0
Ocean	acetobacterium	Mitsuokella	0
Ocean	acetobacterium	Monoglobus	0
Ocean	acetobacterium	Moryella	0
Ocean	acetobacterium	Motilimonas	0
Ocean	acetobacterium	Motiliproteus	0
Ocean	acetobacterium	Mucispirillum	0
Ocean	acetobacterium	Muribaculaceae	0
Ocean	acetobacterium	Muricauda	0
Ocean	acetobacterium	Muriicola	0
Ocean	acetobacterium	Mycetocola	0
Ocean	acetobacterium	NB1.j	0
Ocean	acetobacterium	NK4A214_group	0
Ocean	acetobacterium	NKB5	0
Ocean	acetobacterium	NRL2	0
Ocean	acetobacterium	NS10_marine_group	0
Ocean	acetobacterium	NS11.12_marine_group	0
Ocean	acetobacterium	NS2b_marine_group	0
Ocean	acetobacterium	NS3a_marine_group	0
Ocean	acetobacterium	NS4_marine_group	0
Ocean	acetobacterium	NS5_marine_group	0
Ocean	acetobacterium	NS7_marine_group	0
Ocean	acetobacterium	NS9_marine_group	0
Ocean	acetobacterium	Nannocystis	0
Ocean	acetobacterium	Nautella	0
Ocean	acetobacterium	Negativibacillus	0
Ocean	acetobacterium	Negativicoccus	0
Ocean	acetobacterium	Neiella	0
Ocean	acetobacterium	Neisseria	0
Ocean	acetobacterium	Neptuniibacter	0
Ocean	acetobacterium	Neptunomonas	0
Ocean	acetobacterium	Nevskia	0
Ocean	acetobacterium	Nisaea	0
Ocean	acetobacterium	Nitratifractor	0
Ocean	acetobacterium	Nitratireductor	0
Ocean	acetobacterium	Nitrincolaceae	0
Ocean	acetobacterium	Nitrosomonas	0
Ocean	acetobacterium	Nitrosopumilaceae	0
Ocean	acetobacterium	Nonlabens	0
Ocean	acetobacterium	OCS116_clade	0
Ocean	acetobacterium	OLB13	0
Ocean	acetobacterium	OM182_clade	0
Ocean	acetobacterium	OM190	0
Ocean	acetobacterium	OM27_clade	0
Ocean	acetobacterium	OM43_clade	0
Ocean	acetobacterium	OM60.NOR5._clade	0
Ocean	acetobacterium	OM75_clade	0
Ocean	acetobacterium	Obscuribacteraceae	0
Ocean	acetobacterium	Oceanicaulis	0
Ocean	acetobacterium	Oceaniserpentilla	0
Ocean	acetobacterium	Oceanospirillum	0
Ocean	acetobacterium	Octadecabacter	0
Ocean	acetobacterium	Odoribacter	0
Ocean	acetobacterium	Oleibacter	0
Ocean	acetobacterium	Oleiphilus	0
Ocean	acetobacterium	Olleya	0
Ocean	acetobacterium	Omnitrophales	0
Ocean	acetobacterium	Oscillibacter	0
Ocean	acetobacterium	Owenweeksia	0
Ocean	acetobacterium	P.palmC41	0
Ocean	acetobacterium	P13.46	0
Ocean	acetobacterium	P3OB.42	0
Ocean	acetobacterium	PAUC26f	0
Ocean	acetobacterium	PAUC43f_marine_benthic_group	0
Ocean	acetobacterium	PB19	0
Ocean	acetobacterium	PHOS.HE36	0
Ocean	acetobacterium	PLTA13	0
Ocean	acetobacterium	PS1_clade	0
Ocean	acetobacterium	Pacificibacter	0
Ocean	acetobacterium	Pajaroellobacter	0
Ocean	acetobacterium	Paludibacter	0
Ocean	acetobacterium	Paludibaculum	0
Ocean	acetobacterium	Paludicola	0
Ocean	acetobacterium	Parabacteroides	0
Ocean	acetobacterium	Parachlamydiaceae	0
Ocean	acetobacterium	Paraclostridium	0
Ocean	acetobacterium	Paraglaciecola	0
Ocean	acetobacterium	Parahaliea	0
Ocean	acetobacterium	Paraperlucidibaca	0
Ocean	acetobacterium	Paraprevotella	0
Ocean	acetobacterium	Parasphingopyxis	0
Ocean	acetobacterium	Parasutterella	0
Ocean	acetobacterium	Parcubacteria	0
Ocean	acetobacterium	Parvimonas	0
Ocean	acetobacterium	Parvularcula	0
Ocean	acetobacterium	PeM15	0
Ocean	acetobacterium	Pedomicrobium	0
Ocean	acetobacterium	Pedosphaeraceae	0
Ocean	acetobacterium	Pelagicoccus	0
Ocean	acetobacterium	Peptococcus	0
Ocean	acetobacterium	Peptoniphilus	0
Ocean	acetobacterium	Peptostreptococcaceae	0
Ocean	acetobacterium	Peptostreptococcus	0
Ocean	acetobacterium	Perlucidibaca	0
Ocean	acetobacterium	Persicirhabdus	0
Ocean	acetobacterium	Persicobacter	0
Ocean	acetobacterium	Perspicuibacter	0
Ocean	acetobacterium	Phaeocystidibacter	0
Ocean	acetobacterium	Phaeodactylibacter	0
Ocean	acetobacterium	Phascolarctobacterium	0
Ocean	acetobacterium	Phaselicystis	0
Ocean	acetobacterium	Phenylobacterium	0
Ocean	acetobacterium	Phocea	0
Ocean	acetobacterium	Phormidesmis_ANT.LACV5.1	0
Ocean	acetobacterium	Phormidium_MBIC10003	0
Ocean	acetobacterium	Phreatobacter	0
Ocean	acetobacterium	Phycisphaera	0
Ocean	acetobacterium	Pirellula	0
Ocean	acetobacterium	Pla1_lineage	0
Ocean	acetobacterium	Pla3_lineage	0
Ocean	acetobacterium	Pla4_lineage	0
Ocean	acetobacterium	Planctomicrobium	0
Ocean	acetobacterium	Planktomarina	0
Ocean	acetobacterium	Planktotalea	0
Ocean	acetobacterium	Planktothricoides_SR001	0
Ocean	acetobacterium	Pleionea	0
Ocean	acetobacterium	Pleurocapsa_PCC.7319	0
Ocean	acetobacterium	Polaribacter	0
Ocean	acetobacterium	Polaromonas	0
Ocean	acetobacterium	Polynucleobacter	0
Ocean	acetobacterium	Pontibacterium	0
Ocean	acetobacterium	Ponticaulis	0
Ocean	acetobacterium	Pontivivens	0
Ocean	acetobacterium	Porphyrobacter	0
Ocean	acetobacterium	Porphyromonas	0
Ocean	acetobacterium	Portibacter	0
Ocean	acetobacterium	Porticoccus	0
Ocean	acetobacterium	Prevotella	0
Ocean	acetobacterium	Prochlorococcus_MIT9313	0
Ocean	acetobacterium	Propionigenium	0
Ocean	acetobacterium	Propionivibrio	0
Ocean	acetobacterium	Prosthecomicrobium	0
Ocean	acetobacterium	Pseudahrensia	0
Ocean	acetobacterium	Pseudarcicella	0
Ocean	acetobacterium	Pseudarcobacter	0
Ocean	acetobacterium	Pseudobacteriovorax	0
Ocean	acetobacterium	Pseudofulvibacter	0
Ocean	acetobacterium	Pseudohaliea	0
Ocean	acetobacterium	Pseudohongiella	0
Ocean	acetobacterium	Pseudophaeobacter	0
Ocean	acetobacterium	Pseudorhodobacter	0
Ocean	acetobacterium	Pseudoteredinibacter	0
Ocean	acetobacterium	Psychrilyobacter	0
Ocean	acetobacterium	Psychrobium	0
Ocean	acetobacterium	Psychroflexus	0
Ocean	acetobacterium	Psychromonas	0
Ocean	acetobacterium	Psychroserpens	0
Ocean	acetobacterium	Psychrosphaera	0
Ocean	acetobacterium	Puniceicoccus	0
Ocean	acetobacterium	R76.B128	0
Ocean	acetobacterium	R7C24	0
Ocean	acetobacterium	RCP2.54	0
Ocean	acetobacterium	RF39	0
Ocean	acetobacterium	RS62_marine_group	0
Ocean	acetobacterium	Rapidithrix	0
Ocean	acetobacterium	Reichenbachiella	0
Ocean	acetobacterium	Reinekea	0
Ocean	acetobacterium	Rhodanobacter	0
Ocean	acetobacterium	Rhodobacter	0
Ocean	acetobacterium	Rhodobacteraceae	0
Ocean	acetobacterium	Rhodopirellula	0
Ocean	acetobacterium	Rhodospirillaceae	0
Ocean	acetobacterium	Richelia_HH01	0
Ocean	acetobacterium	Rickettsia	0
Ocean	acetobacterium	Robiginitalea	0
Ocean	acetobacterium	Robiginitomaculum	0
Ocean	acetobacterium	Robinsoniella	0
Ocean	acetobacterium	Romboutsia	0
Ocean	acetobacterium	Roseburia	0
Ocean	acetobacterium	Roseibacillus	0
Ocean	acetobacterium	Roseibacterium	0
Ocean	acetobacterium	Roseimarinus	0
Ocean	acetobacterium	Roseimaritima	0
Ocean	acetobacterium	Roseivirga	0
Ocean	acetobacterium	Roseobacter	0
Ocean	acetobacterium	Roseovarius	0
Ocean	acetobacterium	Rubellimicrobium	0
Ocean	acetobacterium	Rubidimonas	0
Ocean	acetobacterium	Rubrimonas	0
Ocean	acetobacterium	Rubripirellula	0
Ocean	acetobacterium	Rubritalea	0
Ocean	acetobacterium	Rubrivirga	0
Ocean	acetobacterium	Rubrobacter	0
Ocean	acetobacterium	Ruegeria	0
Ocean	acetobacterium	Ruminococcaceae	0
Ocean	acetobacterium	Ruminococcus	0
Ocean	acetobacterium	Run.SP154	0
Ocean	acetobacterium	S25.593	0
Ocean	acetobacterium	S5.A14a	0
Ocean	acetobacterium	SAR116_clade	0
Ocean	acetobacterium	SAR202_clade	0
Ocean	acetobacterium	SAR324_clade.Marine_group_B.	0
Ocean	acetobacterium	SAR86_clade	0
Ocean	acetobacterium	SAR92_clade	0
Ocean	acetobacterium	SC.I.84	0
Ocean	acetobacterium	SCGC_AAA011.D5	0
Ocean	acetobacterium	SCGC_AAA164.E04	0
Ocean	acetobacterium	SGST604	0
Ocean	acetobacterium	SM1A02	0
Ocean	acetobacterium	SM2D12	0
Ocean	acetobacterium	SS1.B.02.17	0
Ocean	acetobacterium	SS1.B.07.19	0
Ocean	acetobacterium	SU2_symbiont_group	0
Ocean	acetobacterium	SUP05_cluster	0
Ocean	acetobacterium	SWB02	0
Ocean	acetobacterium	SZB50	0
Ocean	acetobacterium	Saccharimonadaceae	0
Ocean	acetobacterium	Saccharospirillaceae	0
Ocean	acetobacterium	Saccharospirillum	0
Ocean	acetobacterium	Salegentibacter	0
Ocean	acetobacterium	Salinihabitans	0
Ocean	acetobacterium	Salinirepens	0
Ocean	acetobacterium	Salinisphaera	0
Ocean	acetobacterium	Sandaracinus	0
Ocean	acetobacterium	Saprospira	0
Ocean	acetobacterium	Schizothrix_LEGE_07164	0
Ocean	acetobacterium	Schleiferia	0
Ocean	acetobacterium	Schlesneria	0
Ocean	acetobacterium	Sedimenticola	0
Ocean	acetobacterium	Sediminispirochaeta	0
Ocean	acetobacterium	Sellimonas	0
Ocean	acetobacterium	Senegalimassilia	0
Ocean	acetobacterium	Seonamhaeicola	0
Ocean	acetobacterium	Sericytochromatia	0
Ocean	acetobacterium	Shimia	0
Ocean	acetobacterium	Silicimonas	0
Ocean	acetobacterium	Silvanigrella	0
Ocean	acetobacterium	Simiduia	0
Ocean	acetobacterium	Simkania	0
Ocean	acetobacterium	Skermanella	0
Ocean	acetobacterium	Sneathiella	0
Ocean	acetobacterium	Sphaerotilus	0
Ocean	acetobacterium	Sphingobium	0
Ocean	acetobacterium	Sphingopyxis	0
Ocean	acetobacterium	Sphingorhabdus	0
Ocean	acetobacterium	Spirochaeta_2	0
Ocean	acetobacterium	Spiroplasma	0
Ocean	acetobacterium	Spirosomaceae	0
Ocean	acetobacterium	Spirulina_DRTO.55.2	0
Ocean	acetobacterium	Spongiibacter	0
Ocean	acetobacterium	Spongiibacterium	0
Ocean	acetobacterium	Spongiimicrobium	0
Ocean	acetobacterium	Spongiimonas	0
Ocean	acetobacterium	Spongiivirga	0
Ocean	acetobacterium	Sporichthyaceae	0
Ocean	acetobacterium	Stappiaceae	0
Ocean	acetobacterium	Stella	0
Ocean	acetobacterium	Sterolibacterium	0
Ocean	acetobacterium	Subgroup_17	0
Ocean	acetobacterium	Subgroup_22	0
Ocean	acetobacterium	Subgroup_23	0
Ocean	acetobacterium	Subgroup_26	0
Ocean	acetobacterium	Succiniclasticum	0
Ocean	acetobacterium	Sulfitobacter	0
Ocean	acetobacterium	Sulfurimonas	0
Ocean	acetobacterium	Sulfuritalea	0
Ocean	acetobacterium	Sulfurovum	0
Ocean	acetobacterium	Sunxiuqinia	0
Ocean	acetobacterium	Sutterella	0
Ocean	acetobacterium	Sva0081_sediment_group	0
Ocean	acetobacterium	Sva0485	0
Ocean	acetobacterium	Sva0996_marine_group	0
Ocean	acetobacterium	Sva1033	0
Ocean	acetobacterium	Symphothece_PCC.7002	0
Ocean	acetobacterium	Synechococcus_CC9902	0
Ocean	acetobacterium	Synechococcus_PCC.7336	0
Ocean	acetobacterium	T34	0
Ocean	acetobacterium	TM7a	0
Ocean	acetobacterium	TRA3.20	0
Ocean	acetobacterium	Taeseokella	0
Ocean	acetobacterium	Tahibacter	0
Ocean	acetobacterium	Taibaiella	0
Ocean	acetobacterium	Tannerellaceae	0
Ocean	acetobacterium	Tateyamaria	0
Ocean	acetobacterium	Temperatibacter	0
Ocean	acetobacterium	Tenacibaculum	0
Ocean	acetobacterium	Tepidisphaeraceae	0
Ocean	acetobacterium	Terasakiella	0
Ocean	acetobacterium	Terasakiispira	0
Ocean	acetobacterium	Teredinibacter	0
Ocean	acetobacterium	Terrimicrobium	0
Ocean	acetobacterium	Terrimonas	0
Ocean	acetobacterium	Terrisporobacter	0
Ocean	acetobacterium	Tetrasphaera	0
Ocean	acetobacterium	Thalassolituus	0
Ocean	acetobacterium	Thalassomonas	0
Ocean	acetobacterium	Thalassotalea	0
Ocean	acetobacterium	Thauera	0
Ocean	acetobacterium	Thaumasiovibrio	0
Ocean	acetobacterium	Thermomarinilinea	0
Ocean	acetobacterium	Thermotomaculum	0
Ocean	acetobacterium	Thiobacillus	0
Ocean	acetobacterium	Thiogranum	0
Ocean	acetobacterium	Thiomicrorhabdus	0
Ocean	acetobacterium	Thioreductor	0
Ocean	acetobacterium	Thiothrix	0
Ocean	acetobacterium	Thiotrichaceae	0
Ocean	acetobacterium	Thiovulum	0
Ocean	acetobacterium	Tistlia	0
Ocean	acetobacterium	Trichococcus	0
Ocean	acetobacterium	Trichodesmium_IMS101	0
Ocean	acetobacterium	Tropicibacter	0
Ocean	acetobacterium	Truepera	0
Ocean	acetobacterium	Tunicatimonas	0
Ocean	acetobacterium	Turicibacter	0
Ocean	acetobacterium	Tychonema_CCAP_1459.11B	0
Ocean	acetobacterium	Tyzzerella	0
Ocean	acetobacterium	UASB.TL25	0
Ocean	acetobacterium	UBA10353_marine_group	0
Ocean	acetobacterium	UBA12411	0
Ocean	acetobacterium	UBA1819	0
Ocean	acetobacterium	UCG.002	0
Ocean	acetobacterium	UCG.003	0
Ocean	acetobacterium	UCG.005	0
Ocean	acetobacterium	UCG.009	0
Ocean	acetobacterium	UCG.010	0
Ocean	acetobacterium	UCG.011	0
Ocean	acetobacterium	UKL13.1	0
Ocean	acetobacterium	Uliginosibacterium	0
Ocean	acetobacterium	Ulvibacter	0
Ocean	acetobacterium	Umboniibacter	0
Ocean	acetobacterium	Unknown_Family	0
Ocean	acetobacterium	Urania.1B.19_marine_sediment_group	0
Ocean	acetobacterium	V2072.189E03	0
Ocean	acetobacterium	Vampirovibrionales	0
Ocean	acetobacterium	Varibaculum	0
Ocean	acetobacterium	Veillonella	0
Ocean	acetobacterium	Vermiphilaceae	0
Ocean	acetobacterium	Verruc.01	0
Ocean	acetobacterium	Verticiella	0
Ocean	acetobacterium	Vicingus	0
Ocean	acetobacterium	Victivallis	0
Ocean	acetobacterium	WCHB1.41	0
Ocean	acetobacterium	WPS.2	0
Ocean	acetobacterium	Waddlia	0
Ocean	acetobacterium	Weissella	0
Ocean	acetobacterium	Wenyingzhuangia	0
Ocean	acetobacterium	Winogradskyella	0
Ocean	acetobacterium	Woesearchaeales	0
Ocean	acetobacterium	Woeseia	0
Ocean	acetobacterium	Xenococcus_PCC.7305	0
Ocean	acetobacterium	Yoonia.Loktanella	0
Ocean	acetobacterium	Zeaxanthinibacter	0
Ocean	acetobacterium	Zoogloea	0
Ocean	acetobacterium	X.Agitococcus._lubricus_group	0
Ocean	acetobacterium	X.Caedibacter._taeniospiralis_group	0
Ocean	acetobacterium	X.Clostridium._innocuum_group	0
Ocean	acetobacterium	X.Eubacterium._brachy_group	0
Ocean	acetobacterium	X.Eubacterium._coprostanoligenes_group	0
Ocean	acetobacterium	X.Eubacterium._eligens_group	0
Ocean	acetobacterium	X.Eubacterium._fissicatena_group	0
Ocean	acetobacterium	X.Eubacterium._hallii_group	0
Ocean	acetobacterium	X.Eubacterium._nodatum_group	0
Ocean	acetobacterium	X.Eubacterium._oxidoreducens_group	0
Ocean	acetobacterium	X.Eubacterium._ruminantium_group	0
Ocean	acetobacterium	X.Eubacterium._siraeum_group	0
Ocean	acetobacterium	X.Eubacterium._ventriosum_group	0
Ocean	acetobacterium	X.Eubacterium._xylanophilum_group	0
Ocean	acetobacterium	X.Ruminococcus._gauvreauii_group	0
Ocean	acetobacterium	X.Ruminococcus._gnavus_group	0
Ocean	acetobacterium	X.Ruminococcus._torques_group	0
Ocean	acetobacterium	bacteriap25	0
Ocean	acetobacterium	dgA.11_gut_group	0
Ocean	acetobacterium	endosymbionts	0
Ocean	acetobacterium	eub62A3	0
Ocean	acetobacterium	hgcI_clade	0
Ocean	acetobacterium	koll11	0
Ocean	acetobacterium	mle1.27	0
Ocean	acetobacterium	mle1.7	0
Ocean	acetobacterium	mle1.8	0
Ocean	acetobacterium	pItb.vmat.80	0
Ocean	acetobacterium	type_III	0
Ocean	acetobacterium	vadinBE97	0
Ocean	acetobacterium	vadinHA49	0
Ocean	acetobacterium	Methylotenera	-4.87443e-13
Ocean	acetobacterium	Subgroup_10	-5.292e-13
Ocean	acetobacterium	OLB12	-8.61048e-13
Ocean	acetobacterium	uncultured	-8.61048e-13
Ocean	acetobacterium	SBR1031	-9.24829e-13
Ocean	acetobacterium	Vicinamibacteraceae	-9.24829e-13
Ocean	acetobacterium	Crocinitomix	-3.50462e-12
Ocean	acetobacterium	Cellvibrio	-4.35905e-12
Ocean	acetobacterium	Hydrogenedensaceae	-4.35905e-12
Ocean	acetobacterium	Pedobacter	-4.68195e-12
Ocean	acetobacterium	SH3.11	-4.68195e-12
Ocean	acetobacterium	Latescibacterota	-7.74943e-12
Ocean	acetobacterium	LD29	-8.0262e-12
Ocean	acetobacterium	Peredibacter	-8.0262e-12
Ocean	acetobacterium	Sediminibacterium	-8.0262e-12
Ocean	acetobacterium	Cephaloticoccus	-8.81308e-12
Ocean	acetobacterium	Lautropia	-8.81308e-12
Ocean	acetobacterium	Aquibacter	-9.77102e-12
Ocean	acetobacterium	Lacunisphaera	-9.77102e-12
Ocean	acetobacterium	X0319.6G20	-1.57708e-11
Ocean	acetobacterium	Candidatus_Ovatusbacter	-1.57708e-11
Ocean	acetobacterium	Prosthecobacter	-1.60524e-11
Ocean	acidovorax	Absconditabacteriales_.SR1.	6.36812e-08
Ocean	acidovorax	Pedobacter	4.49217e-08
Ocean	acidovorax	Candidatus_Microthrix	4.00882e-08
Ocean	acidovorax	Sphingobium	3.73932e-08
Ocean	acidovorax	Lautropia	3.25976e-08
Ocean	acidovorax	Saccharimonadales	2.99506e-08
Ocean	acidovorax	OLB8	2.9803e-08
Ocean	acidovorax	Ahniella	2.96785e-08
Ocean	acidovorax	env.OPS_17	2.90679e-08
Ocean	acidovorax	Ferruginibacter	2.64834e-08
Ocean	acidovorax	Phreatobacter	2.45688e-08
Ocean	acidovorax	Candidatus_Nitrotoga	2.41944e-08
Ocean	acidovorax	Paludibaculum	2.32054e-08
Ocean	acidovorax	Dokdonella	2.29321e-08
Ocean	acidovorax	Devosia	2.12121e-08
Ocean	acidovorax	Sediminibacterium	1.99929e-08
Ocean	acidovorax	Methanobrevibacter	1.87846e-08
Ocean	acidovorax	SH.PL14	1.82957e-08
Ocean	acidovorax	Thauera	1.76583e-08
Ocean	acidovorax	Candidatus_Accumulibacter	1.73012e-08
Ocean	acidovorax	Dechloromonas	1.71366e-08
Ocean	acidovorax	Phenylobacterium	1.70783e-08
Ocean	acidovorax	Lacibacter	1.65726e-08
Ocean	acidovorax	Subgroup_17	1.64619e-08
Ocean	acidovorax	JGI_0001001.H03	1.54831e-08
Ocean	acidovorax	Pajaroellobacter	1.54222e-08
Ocean	acidovorax	Vicinamibacteraceae	1.4712e-08
Ocean	acidovorax	Lacunisphaera	1.44432e-08
Ocean	acidovorax	Run.SP154	1.44002e-08
Ocean	acidovorax	X0319.6G20	1.38703e-08
Ocean	acidovorax	UKL13.1	1.37531e-08
Ocean	acidovorax	Trichococcus	1.25035e-08
Ocean	acidovorax	Pedosphaeraceae	1.11351e-08
Ocean	acidovorax	Chitinivorax	1.043e-08
Ocean	acidovorax	Sulfuritalea	9.87449e-09
Ocean	acidovorax	Methanosaeta	9.82173e-09
Ocean	acidovorax	Zoogloea	8.79523e-09
Ocean	acidovorax	SH3.11	8.76278e-09
Ocean	acidovorax	Ellin6067	8.7143e-09
Ocean	acidovorax	DEV114	8.66686e-09
Ocean	acidovorax	OLB12	8.64042e-09
Ocean	acidovorax	Acidibacter	8.42777e-09
Ocean	acidovorax	IMCC26256	7.74921e-09
Ocean	acidovorax	mle1.27	7.66516e-09
Ocean	acidovorax	Prosthecobacter	7.62143e-09
Ocean	acidovorax	Lentimicrobiaceae	7.4111e-09
Ocean	acidovorax	Blastocatella	6.59242e-09
Ocean	acidovorax	Polynucleobacter	6.04657e-09
Ocean	acidovorax	Fimbriimonadaceae	6.02827e-09
Ocean	acidovorax	Leptotrichia	5.82118e-09
Ocean	acidovorax	X45677	5.49804e-09
Ocean	acidovorax	Polaromonas	5.31514e-09
Ocean	acidovorax	Peredibacter	5.13609e-09
Ocean	acidovorax	NS9_marine_group	5.13109e-09
Ocean	acidovorax	Tepidisphaeraceae	4.52917e-09
Ocean	acidovorax	Candidatus_Competibacter	4.49617e-09
Ocean	acidovorax	Cephaloticoccus	4.47996e-09
Ocean	acidovorax	Propionivibrio	4.4641e-09
Ocean	acidovorax	Phaselicystis	4.41755e-09
Ocean	acidovorax	A4b	4.16037e-09
Ocean	acidovorax	Hirschia	3.80246e-09
Ocean	acidovorax	TRA3.20	3.75334e-09
Ocean	acidovorax	Hydrogenophaga	3.71672e-09
Ocean	acidovorax	Fluviicoccus	3.68404e-09
Ocean	acidovorax	Candidatus_Contendobacter	3.46779e-09
Ocean	acidovorax	OLB13	3.3561e-09
Ocean	acidovorax	Haliscomenobacter	3.22666e-09
Ocean	acidovorax	Cloacibacterium	3.11726e-09
Ocean	acidovorax	R7C24	3.11286e-09
Ocean	acidovorax	Prosthecomicrobium	3.07275e-09
Ocean	acidovorax	Lentimicrobium	2.87794e-09
Ocean	acidovorax	Terrimonas	2.79706e-09
Ocean	acidovorax	Rickettsia	2.77198e-09
Ocean	acidovorax	WCHB1.41	2.61278e-09
Ocean	acidovorax	LWQ8	2.53376e-09
Ocean	acidovorax	Candidatus_Ovatusbacter	2.51686e-09
Ocean	acidovorax	Brevifollis	2.48489e-09
Ocean	acidovorax	DEV007	2.45774e-09
Ocean	acidovorax	dgA.11_gut_group	2.45515e-09
Ocean	acidovorax	AAP99	2.25838e-09
Ocean	acidovorax	Blastopirellula	2.22844e-09
Ocean	acidovorax	Nitrospira	2.2216e-09
Ocean	acidovorax	PeM15	2.20889e-09
Ocean	acidovorax	uncultured	2.07612e-09
Ocean	acidovorax	CCM19a	1.79998e-09
Ocean	acidovorax	WPS.2	1.75662e-09
Ocean	acidovorax	Fluviicola	1.74402e-09
Ocean	acidovorax	C39	1.71047e-09
Ocean	acidovorax	Lacihabitans	1.67676e-09
Ocean	acidovorax	Arenimonas	1.63901e-09
Ocean	acidovorax	Allorhizobium.Neorhizobium.Pararhizobium.Rhizobium	1.63244e-09
Ocean	acidovorax	SJA.28	1.59335e-09
Ocean	acidovorax	Cyanobium_PCC.6307	1.54189e-09
Ocean	acidovorax	OM60.NOR5._clade	1.40125e-09
Ocean	acidovorax	Candidatus_Obscuribacter	1.30447e-09
Ocean	acidovorax	Caulobacter	1.26241e-09
Ocean	acidovorax	Verticiella	1.24902e-09
Ocean	acidovorax	Arenicella	1.21122e-09
Ocean	acidovorax	A0839	1.13306e-09
Ocean	acidovorax	Caedibacter	9.54805e-10
Ocean	acidovorax	Pseudarcobacter	7.48544e-10
Ocean	acidovorax	Kapabacteriales	6.58136e-10
Ocean	acidovorax	Planktomarina	5.43671e-10
Ocean	acidovorax	X37.13	5.39683e-10
Ocean	acidovorax	Mitochondria	4.23737e-10
Ocean	acidovorax	Pirellula	4.11384e-10
Ocean	acidovorax	Limnobacter	3.90368e-10
Ocean	acidovorax	AEGEAN.169_marine_group	3.7134e-10
Ocean	acidovorax	Candidatus_Puniceispirillum	3.66937e-10
Ocean	acidovorax	Umboniibacter	2.71897e-10
Ocean	acidovorax	hgcI_clade	2.54651e-10
Ocean	acidovorax	Candidatus_Aquiluna	2.2639e-10
Ocean	acidovorax	Synechococcus_CC9902	2.12671e-10
Ocean	acidovorax	Motilimonas	1.91181e-10
Ocean	acidovorax	Luminiphilus	1.76769e-10
Ocean	acidovorax	Pseudarcicella	1.70724e-10
Ocean	acidovorax	Latescibacterota	1.69208e-10
Ocean	acidovorax	NS3a_marine_group	1.62148e-10
Ocean	acidovorax	Sporichthyaceae	1.61048e-10
Ocean	acidovorax	SAR86_clade	1.5164e-10
Ocean	acidovorax	Methyloversatilis	1.39993e-10
Ocean	acidovorax	RS62_marine_group	1.38287e-10
Ocean	acidovorax	Diplosphaera	1.31906e-10
Ocean	acidovorax	OM43_clade	1.30881e-10
Ocean	acidovorax	Pseudohongiella	1.25724e-10
Ocean	acidovorax	LD29	1.21262e-10
Ocean	acidovorax	Luteimonas	1.16666e-10
Ocean	acidovorax	Candidatus_Actinomarina	1.05543e-10
Ocean	acidovorax	Polaribacter	9.37218e-11
Ocean	acidovorax	Formosa	9.21241e-11
Ocean	acidovorax	NS5_marine_group	8.99123e-11
Ocean	acidovorax	Hoeflea	8.66822e-11
Ocean	acidovorax	Candidatus_Limnoluna	7.694e-11
Ocean	acidovorax	Marinimicrobia_.SAR406_clade.	7.04032e-11
Ocean	acidovorax	NS4_marine_group	7.04032e-11
Ocean	acidovorax	Cellulophaga	6.69719e-11
Ocean	acidovorax	Wenyingzhuangia	6.54e-11
Ocean	acidovorax	Marinicella	6.33854e-11
Ocean	acidovorax	Planctomicrobium	5.98209e-11
Ocean	acidovorax	Pseudobacteriovorax	5.89787e-11
Ocean	acidovorax	Roseivirga	5.59463e-11
Ocean	acidovorax	Ilumatobacter	4.56119e-11
Ocean	acidovorax	KD3.93	4.37206e-11
Ocean	acidovorax	Sva1033	4.28971e-11
Ocean	acidovorax	Aestuariimonas	4.20546e-11
Ocean	acidovorax	Fimbriiglobus	4.19139e-11
Ocean	acidovorax	Ga0077536	3.99949e-11
Ocean	acidovorax	Roseibacillus	3.94059e-11
Ocean	acidovorax	Actibacter	3.42639e-11
Ocean	acidovorax	Fuerstia	3.31459e-11
Ocean	acidovorax	PAUC26f	3.31459e-11
Ocean	acidovorax	Clade_Ia	3.30939e-11
Ocean	acidovorax	Margulisbacteria	2.91238e-11
Ocean	acidovorax	Oikopleura	2.91238e-11
Ocean	acidovorax	Taeseokella	2.83189e-11
Ocean	acidovorax	Aquibacter	2.58268e-11
Ocean	acidovorax	Neptunomonas	2.48876e-11
Ocean	acidovorax	Robiginitalea	2.35932e-11
Ocean	acidovorax	Ruminococcus	2.35662e-11
Ocean	acidovorax	PS1_clade	2.32284e-11
Ocean	acidovorax	Pseudahrensia	2.322e-11
Ocean	acidovorax	Psychroserpens	2.15692e-11
Ocean	acidovorax	AKYH767	1.97634e-11
Ocean	acidovorax	KI89A_clade	1.88793e-11
Ocean	acidovorax	Candidatus_Aquirestis	1.84309e-11
Ocean	acidovorax	Sphingorhabdus	1.80888e-11
Ocean	acidovorax	Cellvibrio	1.76188e-11
Ocean	acidovorax	Hyphobacterium	1.69298e-11
Ocean	acidovorax	NS2b_marine_group	1.66577e-11
Ocean	acidovorax	B2M28	1.55754e-11
Ocean	acidovorax	LiUU.11.161	1.55754e-11
Ocean	acidovorax	Tychonema_CCAP_1459.11B	1.55754e-11
Ocean	acidovorax	Amphiplicatus	1.49763e-11
Ocean	acidovorax	OM27_clade	1.36278e-11
Ocean	acidovorax	Crocinitomix	1.24438e-11
Ocean	acidovorax	Spirosomaceae	1.24438e-11
Ocean	acidovorax	Haloferula	1.0369e-11
Ocean	acidovorax	Algitalea	9.4128e-12
Ocean	acidovorax	Maribacter	8.64317e-12
Ocean	acidovorax	Erythrobacter	7.7877e-12
Ocean	acidovorax	Methylophilus	6.40963e-12
Ocean	acidovorax	Defluviitaleaceae_UCG.011	3.24488e-12
Ocean	acidovorax	Anderseniella	2.4432e-12
Ocean	acidovorax	Tenacibaculum	2.26139e-12
Ocean	acidovorax	SM1A02	1.73833e-12
Ocean	acidovorax	SAR116_clade	1.49713e-12
Ocean	acidovorax	Lutimonas	1.41957e-12
Ocean	acidovorax	Sulfurimonas	1.13873e-12
Ocean	acidovorax	X.Caedibacter._taeniospiralis_group	8.93321e-13
Ocean	acidovorax	SAR324_clade.Marine_group_B.	4.96823e-13
Ocean	acidovorax	Sva0485	2.02519e-13
Ocean	acidovorax	X028H05.P.BN.P5	0
Ocean	acidovorax	A2	0
Ocean	acidovorax	ASF356	0
Ocean	acidovorax	AT.s3.44	0
Ocean	acidovorax	Abditibacterium	0
Ocean	acidovorax	Acanthopleuribacter	0
Ocean	acidovorax	Acaryochloris_MBIC11017	0
Ocean	acidovorax	Acetanaerobacterium	0
Ocean	acidovorax	Acetatifactor	0
Ocean	acidovorax	Acholeplasma	0
Ocean	acidovorax	Acrophormium_PCC.7375	0
Ocean	acidovorax	Actibacterium	0
Ocean	acidovorax	Actinomyces	0
Ocean	acidovorax	Adlercreutzia	0
Ocean	acidovorax	Aerococcus	0
Ocean	acidovorax	Aestuariicella	0
Ocean	acidovorax	Agaribacter	0
Ocean	acidovorax	Agaribacterium	0
Ocean	acidovorax	Agarilytica	0
Ocean	acidovorax	Agarivorans	0
Ocean	acidovorax	Agathobacter	0
Ocean	acidovorax	Aggregatibacter	0
Ocean	acidovorax	Ahrensia	0
Ocean	acidovorax	Akkermansia	0
Ocean	acidovorax	Albirhodobacter	0
Ocean	acidovorax	Algibacter	0
Ocean	acidovorax	Algicola	0
Ocean	acidovorax	Algimonas	0
Ocean	acidovorax	Algisphaera	0
Ocean	acidovorax	Algoriphagus	0
Ocean	acidovorax	Aliikangiella	0
Ocean	acidovorax	Aliivibrio	0
Ocean	acidovorax	Alistipes	0
Ocean	acidovorax	Alkalimarinus	0
Ocean	acidovorax	Alkanibacter	0
Ocean	acidovorax	Alkanindiges	0
Ocean	acidovorax	Allisonella	0
Ocean	acidovorax	Alloprevotella	0
Ocean	acidovorax	Altererythrobacter	0
Ocean	acidovorax	Alteromonadaceae	0
Ocean	acidovorax	Aminicenantales	0
Ocean	acidovorax	Amphritea	0
Ocean	acidovorax	Amylibacter	0
Ocean	acidovorax	Anaerococcus	0
Ocean	acidovorax	Anaerosporobacter	0
Ocean	acidovorax	Anaerostignum	0
Ocean	acidovorax	Anaerostipes	0
Ocean	acidovorax	Anaerotruncus	0
Ocean	acidovorax	Aquicella	0
Ocean	acidovorax	Aquimarina	0
Ocean	acidovorax	Aquimonas	0
Ocean	acidovorax	Arcobacter	0
Ocean	acidovorax	Arctic97B.4_marine_group	0
Ocean	acidovorax	Armatimonas	0
Ocean	acidovorax	Ascidiaceihabitans	0
Ocean	acidovorax	Ascidiimonas	0
Ocean	acidovorax	Atelocyanobacterium_.UCYN.A.	0
Ocean	acidovorax	Atopostipes	0
Ocean	acidovorax	Aurantivirga	0
Ocean	acidovorax	Aureisphaera	0
Ocean	acidovorax	Aureispira	0
Ocean	acidovorax	Aureitalea	0
Ocean	acidovorax	Auritidibacter	0
Ocean	acidovorax	B2706.C7	0
Ocean	acidovorax	BD2.11_terrestrial_group	0
Ocean	acidovorax	BD2.3	0
Ocean	acidovorax	BD2.7	0
Ocean	acidovorax	BD7.11	0
Ocean	acidovorax	BD7.8	0
Ocean	acidovorax	BSV26	0
Ocean	acidovorax	Babeliales	0
Ocean	acidovorax	Bacteriovorax	0
Ocean	acidovorax	Balneola	0
Ocean	acidovorax	Barnesiella	0
Ocean	acidovorax	Bauldia	0
Ocean	acidovorax	Beggiatoa	0
Ocean	acidovorax	Bergeyella	0
Ocean	acidovorax	Bermanella	0
Ocean	acidovorax	Bernardetia	0
Ocean	acidovorax	Bifidobacterium	0
Ocean	acidovorax	Bilophila	0
Ocean	acidovorax	Blautia	0
Ocean	acidovorax	Blfdi19	0
Ocean	acidovorax	Boseongicola	0
Ocean	acidovorax	Bryobacter	0
Ocean	acidovorax	Burkholderia.Caballeronia.Paraburkholderia	0
Ocean	acidovorax	Butyricicoccus	0
Ocean	acidovorax	Butyricimonas	0
Ocean	acidovorax	Bythopirellula	0
Ocean	acidovorax	C1.B045	0
Ocean	acidovorax	CAG.56	0
Ocean	acidovorax	CCM11a	0
Ocean	acidovorax	CH2b56	0
Ocean	acidovorax	CHAB.XI.27	0
Ocean	acidovorax	CL500.3	0
Ocean	acidovorax	Caenarcaniphilales	0
Ocean	acidovorax	Caldithrix	0
Ocean	acidovorax	Calorithrix	0
Ocean	acidovorax	Campylobacter	0
Ocean	acidovorax	Candidatus_Abawacabacteria	0
Ocean	acidovorax	Candidatus_Amoebophilus	0
Ocean	acidovorax	Candidatus_Arthromitus	0
Ocean	acidovorax	Candidatus_Berkiella	0
Ocean	acidovorax	Candidatus_Campbellbacteria	0
Ocean	acidovorax	Candidatus_Endobugula	0
Ocean	acidovorax	Candidatus_Endoecteinascidia	0
Ocean	acidovorax	Candidatus_Falkowbacteria	0
Ocean	acidovorax	Candidatus_Fritschea	0
Ocean	acidovorax	Candidatus_Gortzia	0
Ocean	acidovorax	Candidatus_Hepatoplasma	0
Ocean	acidovorax	Candidatus_Jidaibacter	0
Ocean	acidovorax	Candidatus_Kaiserbacteria	0
Ocean	acidovorax	Candidatus_Kerfeldbacteria	0
Ocean	acidovorax	Candidatus_Magasanikbacteria	0
Ocean	acidovorax	Candidatus_Nitrocosmicus	0
Ocean	acidovorax	Candidatus_Nitrosopelagicus	0
Ocean	acidovorax	Candidatus_Nitrosopumilus	0
Ocean	acidovorax	Candidatus_Nomurabacteria	0
Ocean	acidovorax	Candidatus_Omnitrophus	0
Ocean	acidovorax	Candidatus_Paracaedibacter	0
Ocean	acidovorax	Candidatus_Peribacteria	0
Ocean	acidovorax	Candidatus_Phaeomarinobacter	0
Ocean	acidovorax	Candidatus_Planktophila	0
Ocean	acidovorax	Candidatus_Soleaferrea	0
Ocean	acidovorax	Candidatus_Stoquefichus	0
Ocean	acidovorax	Candidatus_Tenderia	0
Ocean	acidovorax	Candidatus_Thiobios	0
Ocean	acidovorax	Candidatus_Thiopilula	0
Ocean	acidovorax	Capnocytophaga	0
Ocean	acidovorax	Caproiciproducens	0
Ocean	acidovorax	Carboxylicivirga	0
Ocean	acidovorax	Catenibacterium	0
Ocean	acidovorax	Catenovulum	0
Ocean	acidovorax	Cellulosilyticum	0
Ocean	acidovorax	Cerasicoccus	0
Ocean	acidovorax	Cetobacterium	0
Ocean	acidovorax	Chlamydiaceae	0
Ocean	acidovorax	Christensenella	0
Ocean	acidovorax	Christensenellaceae_R.7_group	0
Ocean	acidovorax	Chroococcidiopsis_PCC.6712	0
Ocean	acidovorax	Chroococcidiopsis_SAG_2023	0
Ocean	acidovorax	Chryseolinea	0
Ocean	acidovorax	Chryseomicrobium	0
Ocean	acidovorax	Clade_II	0
Ocean	acidovorax	Clade_III	0
Ocean	acidovorax	Clade_IV	0
Ocean	acidovorax	Clade_Ib	0
Ocean	acidovorax	Cloacibacillus	0
Ocean	acidovorax	Clostridia_UCG.014	0
Ocean	acidovorax	Clostridia_vadinBB60_group	0
Ocean	acidovorax	Clostridium_sensu_stricto_13	0
Ocean	acidovorax	Clostridium_sensu_stricto_5	0
Ocean	acidovorax	Cm1.21	0
Ocean	acidovorax	Cocleimonas	0
Ocean	acidovorax	Cognatishimia	0
Ocean	acidovorax	Cohaesibacter	0
Ocean	acidovorax	Colidextribacter	0
Ocean	acidovorax	Colwellia	0
Ocean	acidovorax	Confluentibacter	0
Ocean	acidovorax	Congregibacter	0
Ocean	acidovorax	Coprobacter	0
Ocean	acidovorax	Coprococcus	0
Ocean	acidovorax	Coraliomargarita	0
Ocean	acidovorax	Coxiella	0
Ocean	acidovorax	Croceitalea	0
Ocean	acidovorax	Cryomorpha	0
Ocean	acidovorax	Cyanobacterium_CLg1	0
Ocean	acidovorax	Cyclobacteriaceae	0
Ocean	acidovorax	Cycloclasticus	0
Ocean	acidovorax	DS.100	0
Ocean	acidovorax	DTU089	0
Ocean	acidovorax	Dadabacteriales	0
Ocean	acidovorax	Dasania	0
Ocean	acidovorax	Deinococcus	0
Ocean	acidovorax	Dermabacter	0
Ocean	acidovorax	Desulfobacter	0
Ocean	acidovorax	Desulfobacteraceae	0
Ocean	acidovorax	Desulfobulbus	0
Ocean	acidovorax	Desulfopila	0
Ocean	acidovorax	Desulforhopalus	0
Ocean	acidovorax	Desulfosarcina	0
Ocean	acidovorax	Desulfotalea	0
Ocean	acidovorax	Desulfuromusa	0
Ocean	acidovorax	Dialister	0
Ocean	acidovorax	Dietzia	0
Ocean	acidovorax	Dinghuibacter	0
Ocean	acidovorax	Dinoroseobacter	0
Ocean	acidovorax	Dojkabacteria	0
Ocean	acidovorax	Dokdonia	0
Ocean	acidovorax	Dorea	0
Ocean	acidovorax	Draconibacterium	0
Ocean	acidovorax	EC3	0
Ocean	acidovorax	Edaphobaculum	0
Ocean	acidovorax	Eel.36e1D6	0
Ocean	acidovorax	Eggerthella	0
Ocean	acidovorax	Eisenbergiella	0
Ocean	acidovorax	Ekhidna	0
Ocean	acidovorax	Endozoicomonas	0
Ocean	acidovorax	Enhydrobacter	0
Ocean	acidovorax	Enterococcus	0
Ocean	acidovorax	Enterorhabdus	0
Ocean	acidovorax	Enterovibrio	0
Ocean	acidovorax	Epulopiscium	0
Ocean	acidovorax	Eremococcus	0
Ocean	acidovorax	Erysipelatoclostridiaceae	0
Ocean	acidovorax	Erysipelatoclostridium	0
Ocean	acidovorax	Erysipelotrichaceae	0
Ocean	acidovorax	Erysipelotrichaceae_UCG.003	0
Ocean	acidovorax	Escherichia.Shigella	0
Ocean	acidovorax	Eubacterium	0
Ocean	acidovorax	Eudoraea	0
Ocean	acidovorax	FFCH7168	0
Ocean	acidovorax	FS140.16B.02_marine_group	0
Ocean	acidovorax	FS142.36B.02	0
Ocean	acidovorax	Fabibacter	0
Ocean	acidovorax	Faecalibacterium	0
Ocean	acidovorax	Family_XIII_AD3011_group	0
Ocean	acidovorax	Family_XIII_UCG.001	0
Ocean	acidovorax	Fenollaria	0
Ocean	acidovorax	Ferrimonas	0
Ocean	acidovorax	Finegoldia	0
Ocean	acidovorax	Flagellimonas	0
Ocean	acidovorax	Flammeovirga	0
Ocean	acidovorax	Flammeovirgaceae	0
Ocean	acidovorax	Flavicella	0
Ocean	acidovorax	Flavirhabdus	0
Ocean	acidovorax	Flavobacteriaceae	0
Ocean	acidovorax	Flavobacteriales	0
Ocean	acidovorax	Flavonifractor	0
Ocean	acidovorax	Flexithrix	0
Ocean	acidovorax	Fournierella	0
Ocean	acidovorax	Francisella	0
Ocean	acidovorax	Frankiales	0
Ocean	acidovorax	Fulvivirga	0
Ocean	acidovorax	Fusibacter	0
Ocean	acidovorax	Fusicatenibacter	0
Ocean	acidovorax	Fusobacterium	0
Ocean	acidovorax	GCA.900066575	0
Ocean	acidovorax	GKS98_freshwater_group	0
Ocean	acidovorax	GW2011_GWC1_47_15	0
Ocean	acidovorax	Galenea	0
Ocean	acidovorax	Gallionella	0
Ocean	acidovorax	Gemella	0
Ocean	acidovorax	Geopsychrobacter	0
Ocean	acidovorax	Gilvibacter	0
Ocean	acidovorax	Gimesia	0
Ocean	acidovorax	Glaciecola	0
Ocean	acidovorax	Granulicatella	0
Ocean	acidovorax	Granulosicoccus	0
Ocean	acidovorax	Grimontia	0
Ocean	acidovorax	HIMB11	0
Ocean	acidovorax	HOC36	0
Ocean	acidovorax	HTCC5015	0
Ocean	acidovorax	Haematospirillum	0
Ocean	acidovorax	Haemophilus	0
Ocean	acidovorax	Hahella	0
Ocean	acidovorax	Halarcobacter	0
Ocean	acidovorax	Halieaceae	0
Ocean	acidovorax	Halioglobus	0
Ocean	acidovorax	Halioxenophilus	0
Ocean	acidovorax	Halobacteriovorax	0
Ocean	acidovorax	Halococcus	0
Ocean	acidovorax	Halocynthiibacter	0
Ocean	acidovorax	Halodesulfovibrio	0
Ocean	acidovorax	Harryflintia	0
Ocean	acidovorax	Helicobacteraceae	0
Ocean	acidovorax	Hellea	0
Ocean	acidovorax	Herbinix	0
Ocean	acidovorax	Holdemanella	0
Ocean	acidovorax	Holdemania	0
Ocean	acidovorax	Hoppeia	0
Ocean	acidovorax	Hungatella	0
Ocean	acidovorax	Hypnocyclicus	0
Ocean	acidovorax	Hyunsoonleella	0
Ocean	acidovorax	Iamia	0
Ocean	acidovorax	Idiomarina	0
Ocean	acidovorax	Ignavibacterium	0
Ocean	acidovorax	IheB3.7	0
Ocean	acidovorax	Ilyobacter	0
Ocean	acidovorax	Incertae_Sedis	0
Ocean	acidovorax	Inhella	0
Ocean	acidovorax	Intestinibacter	0
Ocean	acidovorax	Intestinimonas	0
Ocean	acidovorax	JGI_0000069.P22	0
Ocean	acidovorax	JL.ETNP.F27	0
Ocean	acidovorax	JS1	0
Ocean	acidovorax	JTB215	0
Ocean	acidovorax	JTB23	0
Ocean	acidovorax	JTB255_marine_benthic_group	0
Ocean	acidovorax	Jannaschia	0
Ocean	acidovorax	Jejudonia	0
Ocean	acidovorax	Jeotgalicoccus	0
Ocean	acidovorax	Joostella	0
Ocean	acidovorax	KD4.96	0
Ocean	acidovorax	Kangiella	0
Ocean	acidovorax	Kiloniella	0
Ocean	acidovorax	Kistimonas	0
Ocean	acidovorax	Kordiimonas	0
Ocean	acidovorax	LD1.PA32	0
Ocean	acidovorax	LKC2.127.25	0
Ocean	acidovorax	LS.NOB	0
Ocean	acidovorax	Labilibacter	0
Ocean	acidovorax	Labrenzia	0
Ocean	acidovorax	Lachnoclostridium	0
Ocean	acidovorax	Lachnospira	0
Ocean	acidovorax	Lachnospiraceae_FCS020_group	0
Ocean	acidovorax	Lachnospiraceae_NC2004_group	0
Ocean	acidovorax	Lachnospiraceae_ND3007_group	0
Ocean	acidovorax	Lachnospiraceae_NK4A136_group	0
Ocean	acidovorax	Lachnospiraceae_UCG.001	0
Ocean	acidovorax	Lachnospiraceae_UCG.004	0
Ocean	acidovorax	Lachnospiraceae_UCG.006	0
Ocean	acidovorax	Lachnospiraceae_UCG.008	0
Ocean	acidovorax	Lachnospiraceae_UCG.010	0
Ocean	acidovorax	Lactobacillus	0
Ocean	acidovorax	Lactococcus	0
Ocean	acidovorax	Leisingera	0
Ocean	acidovorax	Lentibacter	0
Ocean	acidovorax	Lentilitoribacter	0
Ocean	acidovorax	Lentimonas	0
Ocean	acidovorax	Lentisphaera	0
Ocean	acidovorax	Leptospira	0
Ocean	acidovorax	Leuconostoc	0
Ocean	acidovorax	Leucothrix	0
Ocean	acidovorax	Limibaculum	0
Ocean	acidovorax	Limnothrix	0
Ocean	acidovorax	Litoribacillus	0
Ocean	acidovorax	Litorimonas	0
Ocean	acidovorax	Loktanella	0
Ocean	acidovorax	Luteibacter	0
Ocean	acidovorax	Luteibaculum	0
Ocean	acidovorax	MB11C04_marine_group	0
Ocean	acidovorax	MBAE14	0
Ocean	acidovorax	MBIC10086	0
Ocean	acidovorax	MD3.55	0
Ocean	acidovorax	ML602M.17	0
Ocean	acidovorax	MSBL3	0
Ocean	acidovorax	MSBL8	0
Ocean	acidovorax	MWH.UniP1_aquatic_group	0
Ocean	acidovorax	Macellibacteroides	0
Ocean	acidovorax	Macrococcus	0
Ocean	acidovorax	Malaciobacter	0
Ocean	acidovorax	Malonomonas	0
Ocean	acidovorax	Maricaulis	0
Ocean	acidovorax	Marine_Group_II	0
Ocean	acidovorax	Marine_Group_III	0
Ocean	acidovorax	Marinicaulis	0
Ocean	acidovorax	Marinifilum	0
Ocean	acidovorax	Mariniflexile	0
Ocean	acidovorax	Marinobacterium	0
Ocean	acidovorax	Marinococcus	0
Ocean	acidovorax	Marinomonas	0
Ocean	acidovorax	Marinoscillum	0
Ocean	acidovorax	Mariprofundus	0
Ocean	acidovorax	Maritimimonas	0
Ocean	acidovorax	Marivita	0
Ocean	acidovorax	Marvinbryantia	0
Ocean	acidovorax	Megamonas	0
Ocean	acidovorax	Megasphaera	0
Ocean	acidovorax	Merdibacter	0
Ocean	acidovorax	Mesoflavibacter	0
Ocean	acidovorax	Mesonia	0
Ocean	acidovorax	Mesorhizobium	0
Ocean	acidovorax	Methanosarcina	0
Ocean	acidovorax	Methanosphaera	0
Ocean	acidovorax	Methylobacter	0
Ocean	acidovorax	Methyloceanibacter	0
Ocean	acidovorax	Methyloglobulus	0
Ocean	acidovorax	Methylophaga	0
Ocean	acidovorax	Methylotenera	0
Ocean	acidovorax	Mf105b01	0
Ocean	acidovorax	Microscilla	0
Ocean	acidovorax	Mitsuokella	0
Ocean	acidovorax	Monoglobus	0
Ocean	acidovorax	Moryella	0
Ocean	acidovorax	Motiliproteus	0
Ocean	acidovorax	Mucispirillum	0
Ocean	acidovorax	Muribaculaceae	0
Ocean	acidovorax	Muricauda	0
Ocean	acidovorax	Muriicola	0
Ocean	acidovorax	Mycetocola	0
Ocean	acidovorax	NB1.j	0
Ocean	acidovorax	NK4A214_group	0
Ocean	acidovorax	NKB5	0
Ocean	acidovorax	NRL2	0
Ocean	acidovorax	NS10_marine_group	0
Ocean	acidovorax	NS7_marine_group	0
Ocean	acidovorax	Nautella	0
Ocean	acidovorax	Negativibacillus	0
Ocean	acidovorax	Negativicoccus	0
Ocean	acidovorax	Neiella	0
Ocean	acidovorax	Neisseria	0
Ocean	acidovorax	Neptuniibacter	0
Ocean	acidovorax	Nevskia	0
Ocean	acidovorax	Nisaea	0
Ocean	acidovorax	Nitratifractor	0
Ocean	acidovorax	Nitratireductor	0
Ocean	acidovorax	Nitrincolaceae	0
Ocean	acidovorax	Nitrosomonas	0
Ocean	acidovorax	Nitrosopumilaceae	0
Ocean	acidovorax	Nonlabens	0
Ocean	acidovorax	OCS116_clade	0
Ocean	acidovorax	OM75_clade	0
Ocean	acidovorax	Obscuribacteraceae	0
Ocean	acidovorax	Oceanicaulis	0
Ocean	acidovorax	Oceaniserpentilla	0
Ocean	acidovorax	Oceanospirillum	0
Ocean	acidovorax	Octadecabacter	0
Ocean	acidovorax	Odoribacter	0
Ocean	acidovorax	Oleibacter	0
Ocean	acidovorax	Oleiphilus	0
Ocean	acidovorax	Olleya	0
Ocean	acidovorax	Omnitrophales	0
Ocean	acidovorax	Oscillibacter	0
Ocean	acidovorax	Owenweeksia	0
Ocean	acidovorax	P.palmC41	0
Ocean	acidovorax	P13.46	0
Ocean	acidovorax	P3OB.42	0
Ocean	acidovorax	Pacificibacter	0
Ocean	acidovorax	Paludicola	0
Ocean	acidovorax	Parabacteroides	0
Ocean	acidovorax	Parachlamydiaceae	0
Ocean	acidovorax	Paraclostridium	0
Ocean	acidovorax	Paraglaciecola	0
Ocean	acidovorax	Parahaliea	0
Ocean	acidovorax	Paraperlucidibaca	0
Ocean	acidovorax	Paraprevotella	0
Ocean	acidovorax	Parasphingopyxis	0
Ocean	acidovorax	Parasutterella	0
Ocean	acidovorax	Parcubacteria	0
Ocean	acidovorax	Parvimonas	0
Ocean	acidovorax	Parvularcula	0
Ocean	acidovorax	Pedomicrobium	0
Ocean	acidovorax	Pelagicoccus	0
Ocean	acidovorax	Peptococcus	0
Ocean	acidovorax	Peptoniphilus	0
Ocean	acidovorax	Peptostreptococcaceae	0
Ocean	acidovorax	Peptostreptococcus	0
Ocean	acidovorax	Perlucidibaca	0
Ocean	acidovorax	Persicirhabdus	0
Ocean	acidovorax	Persicobacter	0
Ocean	acidovorax	Perspicuibacter	0
Ocean	acidovorax	Phaeocystidibacter	0
Ocean	acidovorax	Phaeodactylibacter	0
Ocean	acidovorax	Phascolarctobacterium	0
Ocean	acidovorax	Phocea	0
Ocean	acidovorax	Phormidesmis_ANT.LACV5.1	0
Ocean	acidovorax	Phormidium_MBIC10003	0
Ocean	acidovorax	Phycisphaera	0
Ocean	acidovorax	Pir4_lineage	0
Ocean	acidovorax	Pla1_lineage	0
Ocean	acidovorax	Pla3_lineage	0
Ocean	acidovorax	Pla4_lineage	0
Ocean	acidovorax	Planktotalea	0
Ocean	acidovorax	Planktothricoides_SR001	0
Ocean	acidovorax	Pleionea	0
Ocean	acidovorax	Pleurocapsa_PCC.7319	0
Ocean	acidovorax	Pontibacterium	0
Ocean	acidovorax	Ponticaulis	0
Ocean	acidovorax	Pontivivens	0
Ocean	acidovorax	Porphyromonas	0
Ocean	acidovorax	Portibacter	0
Ocean	acidovorax	Porticoccus	0
Ocean	acidovorax	Prevotella	0
Ocean	acidovorax	Prochlorococcus_MIT9313	0
Ocean	acidovorax	Propionigenium	0
Ocean	acidovorax	Pseudofulvibacter	0
Ocean	acidovorax	Pseudohaliea	0
Ocean	acidovorax	Pseudophaeobacter	0
Ocean	acidovorax	Pseudoteredinibacter	0
Ocean	acidovorax	Psychrilyobacter	0
Ocean	acidovorax	Psychrobium	0
Ocean	acidovorax	Psychroflexus	0
Ocean	acidovorax	Psychromonas	0
Ocean	acidovorax	Psychrosphaera	0
Ocean	acidovorax	Puniceicoccus	0
Ocean	acidovorax	R76.B128	0
Ocean	acidovorax	RCP2.54	0
Ocean	acidovorax	RF39	0
Ocean	acidovorax	Rapidithrix	0
Ocean	acidovorax	Reichenbachiella	0
Ocean	acidovorax	Reinekea	0
Ocean	acidovorax	Rhodanobacter	0
Ocean	acidovorax	Rhodobacter	0
Ocean	acidovorax	Rhodobacteraceae	0
Ocean	acidovorax	Rhodospirillaceae	0
Ocean	acidovorax	Richelia_HH01	0
Ocean	acidovorax	Robinsoniella	0
Ocean	acidovorax	Roseburia	0
Ocean	acidovorax	Roseibacterium	0
Ocean	acidovorax	Roseimarinus	0
Ocean	acidovorax	Roseobacter	0
Ocean	acidovorax	Roseovarius	0
Ocean	acidovorax	Rubellimicrobium	0
Ocean	acidovorax	Rubidimonas	0
Ocean	acidovorax	Rubrimonas	0
Ocean	acidovorax	Rubripirellula	0
Ocean	acidovorax	Rubrivirga	0
Ocean	acidovorax	Rubrobacter	0
Ocean	acidovorax	Ruegeria	0
Ocean	acidovorax	Ruminococcaceae	0
Ocean	acidovorax	S25.593	0
Ocean	acidovorax	S5.A14a	0
Ocean	acidovorax	SAR202_clade	0
Ocean	acidovorax	SCGC_AAA011.D5	0
Ocean	acidovorax	SCGC_AAA164.E04	0
Ocean	acidovorax	SGST604	0
Ocean	acidovorax	SM2D12	0
Ocean	acidovorax	SS1.B.02.17	0
Ocean	acidovorax	SS1.B.07.19	0
Ocean	acidovorax	SU2_symbiont_group	0
Ocean	acidovorax	SUP05_cluster	0
Ocean	acidovorax	SZB50	0
Ocean	acidovorax	Saccharimonadaceae	0
Ocean	acidovorax	Saccharospirillaceae	0
Ocean	acidovorax	Saccharospirillum	0
Ocean	acidovorax	Salegentibacter	0
Ocean	acidovorax	Salinihabitans	0
Ocean	acidovorax	Salinirepens	0
Ocean	acidovorax	Salinisphaera	0
Ocean	acidovorax	Sandaracinus	0
Ocean	acidovorax	Saprospira	0
Ocean	acidovorax	Schizothrix_LEGE_07164	0
Ocean	acidovorax	Schlesneria	0
Ocean	acidovorax	Sedimenticola	0
Ocean	acidovorax	Sediminispirochaeta	0
Ocean	acidovorax	Sellimonas	0
Ocean	acidovorax	Senegalimassilia	0
Ocean	acidovorax	Seonamhaeicola	0
Ocean	acidovorax	Shimia	0
Ocean	acidovorax	Silicimonas	0
Ocean	acidovorax	Silvanigrella	0
Ocean	acidovorax	Simiduia	0
Ocean	acidovorax	Simkania	0
Ocean	acidovorax	Skermanella	0
Ocean	acidovorax	Sneathiella	0
Ocean	acidovorax	Sphaerotilus	0
Ocean	acidovorax	Spirochaeta_2	0
Ocean	acidovorax	Spiroplasma	0
Ocean	acidovorax	Spirulina_DRTO.55.2	0
Ocean	acidovorax	Spongiibacter	0
Ocean	acidovorax	Spongiibacterium	0
Ocean	acidovorax	Spongiimicrobium	0
Ocean	acidovorax	Spongiimonas	0
Ocean	acidovorax	Spongiivirga	0
Ocean	acidovorax	Stappiaceae	0
Ocean	acidovorax	Sterolibacterium	0
Ocean	acidovorax	Subdoligranulum	0
Ocean	acidovorax	Subgroup_10	0
Ocean	acidovorax	Subgroup_22	0
Ocean	acidovorax	Subgroup_23	0
Ocean	acidovorax	Subgroup_26	0
Ocean	acidovorax	Succiniclasticum	0
Ocean	acidovorax	Sulfitobacter	0
Ocean	acidovorax	Sulfurovum	0
Ocean	acidovorax	Sunxiuqinia	0
Ocean	acidovorax	Sutterella	0
Ocean	acidovorax	Sva0081_sediment_group	0
Ocean	acidovorax	Sva0996_marine_group	0
Ocean	acidovorax	Symphothece_PCC.7002	0
Ocean	acidovorax	Synechococcus_PCC.7336	0
Ocean	acidovorax	T34	0
Ocean	acidovorax	Tahibacter	0
Ocean	acidovorax	Taibaiella	0
Ocean	acidovorax	Tannerellaceae	0
Ocean	acidovorax	Tateyamaria	0
Ocean	acidovorax	Temperatibacter	0
Ocean	acidovorax	Terasakiella	0
Ocean	acidovorax	Terasakiispira	0
Ocean	acidovorax	Teredinibacter	0
Ocean	acidovorax	Terrisporobacter	0
Ocean	acidovorax	Thalassolituus	0
Ocean	acidovorax	Thalassomonas	0
Ocean	acidovorax	Thalassotalea	0
Ocean	acidovorax	Thaumasiovibrio	0
Ocean	acidovorax	Thermomarinilinea	0
Ocean	acidovorax	Thermotomaculum	0
Ocean	acidovorax	Thiobacillus	0
Ocean	acidovorax	Thiogranum	0
Ocean	acidovorax	Thiomicrorhabdus	0
Ocean	acidovorax	Thioreductor	0
Ocean	acidovorax	Thiothrix	0
Ocean	acidovorax	Thiotrichaceae	0
Ocean	acidovorax	Thiovulum	0
Ocean	acidovorax	Tistlia	0
Ocean	acidovorax	Trichodesmium_IMS101	0
Ocean	acidovorax	Tropicibacter	0
Ocean	acidovorax	Tunicatimonas	0
Ocean	acidovorax	Turicibacter	0
Ocean	acidovorax	Tyzzerella	0
Ocean	acidovorax	UASB.TL25	0
Ocean	acidovorax	UBA10353_marine_group	0
Ocean	acidovorax	UBA12411	0
Ocean	acidovorax	UBA1819	0
Ocean	acidovorax	UCG.002	0
Ocean	acidovorax	UCG.003	0
Ocean	acidovorax	UCG.005	0
Ocean	acidovorax	UCG.009	0
Ocean	acidovorax	UCG.010	0
Ocean	acidovorax	UCG.011	0
Ocean	acidovorax	Uliginosibacterium	0
Ocean	acidovorax	Ulvibacter	0
Ocean	acidovorax	Unknown_Family	0
Ocean	acidovorax	Urania.1B.19_marine_sediment_group	0
Ocean	acidovorax	V2072.189E03	0
Ocean	acidovorax	Vampirovibrionales	0
Ocean	acidovorax	Varibaculum	0
Ocean	acidovorax	Veillonella	0
Ocean	acidovorax	Vermiphilaceae	0
Ocean	acidovorax	Verruc.01	0
Ocean	acidovorax	Vicingus	0
Ocean	acidovorax	Victivallis	0
Ocean	acidovorax	Waddlia	0
Ocean	acidovorax	Weissella	0
Ocean	acidovorax	Winogradskyella	0
Ocean	acidovorax	Woesearchaeales	0
Ocean	acidovorax	Woeseia	0
Ocean	acidovorax	Xenococcus_PCC.7305	0
Ocean	acidovorax	Yoonia.Loktanella	0
Ocean	acidovorax	Zeaxanthinibacter	0
Ocean	acidovorax	X.Clostridium._innocuum_group	0
Ocean	acidovorax	X.Eubacterium._brachy_group	0
Ocean	acidovorax	X.Eubacterium._coprostanoligenes_group	0
Ocean	acidovorax	X.Eubacterium._eligens_group	0
Ocean	acidovorax	X.Eubacterium._fissicatena_group	0
Ocean	acidovorax	X.Eubacterium._hallii_group	0
Ocean	acidovorax	X.Eubacterium._nodatum_group	0
Ocean	acidovorax	X.Eubacterium._oxidoreducens_group	0
Ocean	acidovorax	X.Eubacterium._ruminantium_group	0
Ocean	acidovorax	X.Eubacterium._siraeum_group	0
Ocean	acidovorax	X.Eubacterium._ventriosum_group	0
Ocean	acidovorax	X.Eubacterium._xylanophilum_group	0
Ocean	acidovorax	X.Ruminococcus._gauvreauii_group	0
Ocean	acidovorax	X.Ruminococcus._gnavus_group	0
Ocean	acidovorax	X.Ruminococcus._torques_group	0
Ocean	acidovorax	bacteriap25	0
Ocean	acidovorax	endosymbionts	0
Ocean	acidovorax	eub62A3	0
Ocean	acidovorax	koll11	0
Ocean	acidovorax	mle1.7	0
Ocean	acidovorax	mle1.8	0
Ocean	acidovorax	pItb.vmat.80	0
Ocean	acidovorax	type_III	0
Ocean	acidovorax	vadinBE97	0
Ocean	acidovorax	vadinHA49	0
Ocean	acidovorax	EV818SWSAP88	-3.47665e-12
Ocean	acidovorax	Rubritalea	-3.47665e-12
Ocean	acidovorax	SAR92_clade	-4.40469e-12
Ocean	acidovorax	OM182_clade	-6.19664e-12
Ocean	acidovorax	PAUC43f_marine_benthic_group	-8.28805e-12
Ocean	acidovorax	Lutibacter	-1.0342e-11
Ocean	acidovorax	Castellaniella	-1.22282e-11
Ocean	acidovorax	Pseudorhodobacter	-1.25608e-11
Ocean	acidovorax	Gracilibacteria	-1.36626e-11
Ocean	acidovorax	Bacteroidetes_BD2.2	-1.39066e-11
Ocean	acidovorax	Gaetbulibacter	-1.41595e-11
Ocean	acidovorax	PLTA13	-1.41595e-11
Ocean	acidovorax	Bacteroidetes_VC2.1_Bac22	-1.41595e-11
Ocean	acidovorax	Robiginitomaculum	-1.55754e-11
Ocean	acidovorax	LD.RB.34	-1.58704e-11
Ocean	acidovorax	Litoreibacter	-2.31099e-11
Ocean	acidovorax	Litoricola	-2.32284e-11
Ocean	acidovorax	SC.I.84	-2.78954e-11
Ocean	acidovorax	Candidatus_Peregrinibacteria	-2.92203e-11
Ocean	acidovorax	Bacteroidetes_vadinHA17	-3.12007e-11
Ocean	acidovorax	Truepera	-3.9859e-11
Ocean	acidovorax	Hydrogenedensaceae	-4.33328e-11
Ocean	acidovorax	Sericytochromatia	-5.53316e-11
Ocean	acidovorax	Filomicrobium	-5.99054e-11
Ocean	acidovorax	PHOS.HE36	-6.12627e-11
Ocean	acidovorax	Roseimaritima	-8.43084e-11
Ocean	acidovorax	Tetrasphaera	-9.65373e-11
Ocean	acidovorax	Cutibacterium	-1.22418e-10
Ocean	acidovorax	BIrii41	-1.31758e-10
Ocean	acidovorax	Schleiferia	-1.3256e-10
Ocean	acidovorax	AB1	-1.40942e-10
Ocean	acidovorax	Sphingopyxis	-2.44087e-10
Ocean	acidovorax	Luteolibacter	-2.45283e-10
Ocean	acidovorax	BD1.7_clade	-2.68736e-10
Ocean	acidovorax	Bradymonadales	-2.84662e-10
Ocean	acidovorax	Kordia	-3.1136e-10
Ocean	acidovorax	Porphyrobacter	-3.46908e-10
Ocean	acidovorax	Rhodopirellula	-3.82888e-10
Ocean	acidovorax	Hyphomicrobium	-3.94573e-10
Ocean	acidovorax	Terrimicrobium	-4.00511e-10
Ocean	acidovorax	Hyphomonas	-4.01655e-10
Ocean	acidovorax	Nannocystis	-4.10314e-10
Ocean	acidovorax	PB19	-4.31426e-10
Ocean	acidovorax	Haliangium	-4.99617e-10
Ocean	acidovorax	X.Agitococcus._lubricus_group	-5.57842e-10
Ocean	acidovorax	Marinagarivorans	-5.85826e-10
Ocean	acidovorax	NS11.12_marine_group	-6.21807e-10
Ocean	acidovorax	Cellvibrionaceae	-6.41797e-10
Ocean	acidovorax	OM190	-8.03389e-10
Ocean	acidovorax	IMCC26207	-8.91735e-10
Ocean	acidovorax	Aeromonas	-9.02843e-10
Ocean	acidovorax	X67.14	-1.04815e-09
Ocean	acidovorax	SWB02	-1.11005e-09
Ocean	acidovorax	CL500.29_marine_group	-1.32534e-09
Ocean	acidovorax	Romboutsia	-1.32718e-09
Ocean	acidovorax	Chloroplast	-1.55405e-09
Ocean	acidovorax	Candidatus_Megaira	-1.7476e-09
Ocean	acidovorax	Bradyrhizobium	-1.89715e-09
Ocean	acidovorax	Gemmatimonas	-2.27937e-09
Ocean	acidovorax	SBR1031	-2.3042e-09
Ocean	acidovorax	Lewinella	-2.3334e-09
Ocean	acidovorax	Collinsella	-2.59675e-09
Ocean	acidovorax	TM7a	-3.48997e-09
Ocean	acidovorax	Stella	-4.16832e-09
Ocean	acidovorax	Paludibacter	-5.04286e-09
Ocean	acidovorax	Clostridium_sensu_stricto_1	-5.93539e-09
Ocean	acinetobacter	Muricauda	3.03267e-07
Ocean	acinetobacter	Actibacter	2.21036e-07
Ocean	acinetobacter	Alkalimarinus	2.17588e-07
Ocean	acinetobacter	Pseudophaeobacter	2.0823e-07
Ocean	acinetobacter	Seonamhaeicola	1.87941e-07
Ocean	acinetobacter	Ilumatobacter	1.85197e-07
Ocean	acinetobacter	Phormidesmis_ANT.LACV5.1	1.77304e-07
Ocean	acinetobacter	DEV007	1.74607e-07
Ocean	acinetobacter	Aquibacter	1.44314e-07
Ocean	acinetobacter	Lewinella	1.08818e-07
Ocean	acinetobacter	Arenicella	8.78648e-08
Ocean	acinetobacter	Roseibacillus	7.82518e-08
Ocean	acinetobacter	Boseongicola	7.36415e-08
Ocean	acinetobacter	Halioglobus	6.64346e-08
Ocean	acinetobacter	Aerococcus	6.2509e-08
Ocean	acinetobacter	Portibacter	5.54875e-08
Ocean	acinetobacter	Synechococcus_CC9902	5.47143e-08
Ocean	acinetobacter	OM190	5.1266e-08
Ocean	acinetobacter	Maritimimonas	5.10713e-08
Ocean	acinetobacter	Caulobacter	4.57732e-08
Ocean	acinetobacter	Altererythrobacter	4.25411e-08
Ocean	acinetobacter	Winogradskyella	4.0765e-08
Ocean	acinetobacter	Methyloceanibacter	3.99359e-08
Ocean	acinetobacter	Run.SP154	3.77681e-08
Ocean	acinetobacter	Granulosicoccus	3.60812e-08
Ocean	acinetobacter	SM1A02	3.58583e-08
Ocean	acinetobacter	BD1.7_clade	3.35325e-08
Ocean	acinetobacter	Aestuariicella	3.25518e-08
Ocean	acinetobacter	KI89A_clade	3.20785e-08
Ocean	acinetobacter	Monoglobus	3.10868e-08
Ocean	acinetobacter	Colwellia	2.98165e-08
Ocean	acinetobacter	Sphingorhabdus	2.84598e-08
Ocean	acinetobacter	Ulvibacter	2.83768e-08
Ocean	acinetobacter	Planktotalea	2.74612e-08
Ocean	acinetobacter	X028H05.P.BN.P5	2.57491e-08
Ocean	acinetobacter	Pla3_lineage	2.52935e-08
Ocean	acinetobacter	Marinicella	2.38231e-08
Ocean	acinetobacter	Pseudahrensia	2.36036e-08
Ocean	acinetobacter	OM60.NOR5._clade	2.33885e-08
Ocean	acinetobacter	Vicingus	2.17791e-08
Ocean	acinetobacter	Prevotella	2.16091e-08
Ocean	acinetobacter	Lentilitoribacter	2.117e-08
Ocean	acinetobacter	Pseudorhodobacter	2.02758e-08
Ocean	acinetobacter	Zeaxanthinibacter	1.9968e-08
Ocean	acinetobacter	SAR86_clade	1.92595e-08
Ocean	acinetobacter	Kordiimonas	1.92586e-08
Ocean	acinetobacter	P13.46	1.9184e-08
Ocean	acinetobacter	EC3	1.77787e-08
Ocean	acinetobacter	Caenarcaniphilales	1.76418e-08
Ocean	acinetobacter	X.Ruminococcus._gauvreauii_group	1.76418e-08
Ocean	acinetobacter	Perspicuibacter	1.74485e-08
Ocean	acinetobacter	Unknown_Family	1.74179e-08
Ocean	acinetobacter	Candidatus_Accumulibacter	1.71141e-08
Ocean	acinetobacter	Yoonia.Loktanella	1.66671e-08
Ocean	acinetobacter	Acrophormium_PCC.7375	1.65893e-08
Ocean	acinetobacter	Veillonella	1.51808e-08
Ocean	acinetobacter	SBR1031	1.5085e-08
Ocean	acinetobacter	Blastopirellula	1.47785e-08
Ocean	acinetobacter	Megasphaera	1.45358e-08
Ocean	acinetobacter	Muriicola	1.44334e-08
Ocean	acinetobacter	Holdemanella	1.42765e-08
Ocean	acinetobacter	Aureisphaera	1.41617e-08
Ocean	acinetobacter	Algisphaera	1.38137e-08
Ocean	acinetobacter	Saccharimonadales	1.21054e-08
Ocean	acinetobacter	Aureitalea	1.15429e-08
Ocean	acinetobacter	Algibacter	1.14402e-08
Ocean	acinetobacter	Fimbriimonadaceae	1.13145e-08
Ocean	acinetobacter	Subgroup_17	1.11029e-08
Ocean	acinetobacter	Pirellula	1.10597e-08
Ocean	acinetobacter	Roseovarius	1.0745e-08
Ocean	acinetobacter	Cm1.21	1.069e-08
Ocean	acinetobacter	Colidextribacter	1.03377e-08
Ocean	acinetobacter	Candidatus_Competibacter	1.03337e-08
Ocean	acinetobacter	BD7.8	1.01172e-08
Ocean	acinetobacter	Vicinamibacteraceae	1.00757e-08
Ocean	acinetobacter	JGI_0001001.H03	1.00607e-08
Ocean	acinetobacter	OM27_clade	9.18453e-09
Ocean	acinetobacter	Phenylobacterium	9.17619e-09
Ocean	acinetobacter	Hydrogenedensaceae	8.78816e-09
Ocean	acinetobacter	Synechococcus_PCC.7336	8.72786e-09
Ocean	acinetobacter	Vampirovibrionales	8.01584e-09
Ocean	acinetobacter	Butyricimonas	7.76987e-09
Ocean	acinetobacter	Hellea	7.73877e-09
Ocean	acinetobacter	Nonlabens	7.55515e-09
Ocean	acinetobacter	Tetrasphaera	7.42608e-09
Ocean	acinetobacter	Thiomicrorhabdus	7.21295e-09
Ocean	acinetobacter	Obscuribacteraceae	6.90198e-09
Ocean	acinetobacter	SAR324_clade.Marine_group_B.	6.86674e-09
Ocean	acinetobacter	Thalassotalea	6.52241e-09
Ocean	acinetobacter	OLB12	6.36351e-09
Ocean	acinetobacter	Clade_II	5.95654e-09
Ocean	acinetobacter	Lactobacillus	5.73171e-09
Ocean	acinetobacter	Trichococcus	5.45991e-09
Ocean	acinetobacter	Prosthecobacter	5.36226e-09
Ocean	acinetobacter	Candidatus_Ovatusbacter	5.14443e-09
Ocean	acinetobacter	Butyricicoccus	5.01322e-09
Ocean	acinetobacter	Candidatus_Nitrotoga	4.97037e-09
Ocean	acinetobacter	X0319.6G20	4.93322e-09
Ocean	acinetobacter	Lautropia	4.87761e-09
Ocean	acinetobacter	Fusicatenibacter	4.61121e-09
Ocean	acinetobacter	Oikopleura	4.43373e-09
Ocean	acinetobacter	MD3.55	4.41022e-09
Ocean	acinetobacter	Gimesia	4.28814e-09
Ocean	acinetobacter	WPS.2	4.22187e-09
Ocean	acinetobacter	Ruegeria	4.2122e-09
Ocean	acinetobacter	Phaselicystis	4.1522e-09
Ocean	acinetobacter	Candidatus_Microthrix	4.15083e-09
Ocean	acinetobacter	Zoogloea	4.11605e-09
Ocean	acinetobacter	Allisonella	4.01499e-09
Ocean	acinetobacter	Terrimonas	3.74917e-09
Ocean	acinetobacter	Megamonas	3.57836e-09
Ocean	acinetobacter	SAR116_clade	3.56701e-09
Ocean	acinetobacter	OLB8	3.5354e-09
Ocean	acinetobacter	env.OPS_17	3.44322e-09
Ocean	acinetobacter	Pseudohongiella	3.41083e-09
Ocean	acinetobacter	Bradymonadales	3.33082e-09
Ocean	acinetobacter	DEV114	3.02682e-09
Ocean	acinetobacter	Sphingobium	3.01909e-09
Ocean	acinetobacter	AKYH767	2.82037e-09
Ocean	acinetobacter	NS4_marine_group	2.74622e-09
Ocean	acinetobacter	Lentisphaera	2.7205e-09
Ocean	acinetobacter	Phycisphaera	2.71903e-09
Ocean	acinetobacter	UKL13.1	2.70373e-09
Ocean	acinetobacter	Tepidisphaeraceae	2.61558e-09
Ocean	acinetobacter	Prosthecomicrobium	2.60344e-09
Ocean	acinetobacter	Candidatus_Paracaedibacter	2.30723e-09
Ocean	acinetobacter	Chlamydiaceae	2.2153e-09
Ocean	acinetobacter	Methanobrevibacter	2.11285e-09
Ocean	acinetobacter	Methanosaeta	2.05139e-09
Ocean	acinetobacter	Pelagicoccus	2.02753e-09
Ocean	acinetobacter	Pedobacter	2.00314e-09
Ocean	acinetobacter	Candidatus_Contendobacter	1.91737e-09
Ocean	acinetobacter	Dokdonella	1.89314e-09
Ocean	acinetobacter	Planctomicrobium	1.84517e-09
Ocean	acinetobacter	Devosia	1.81098e-09
Ocean	acinetobacter	Dechloromonas	1.78522e-09
Ocean	acinetobacter	Sphingopyxis	1.7494e-09
Ocean	acinetobacter	Aeromonas	1.65356e-09
Ocean	acinetobacter	Cloacibacterium	1.53349e-09
Ocean	acinetobacter	Marinomonas	1.52129e-09
Ocean	acinetobacter	Haliangium	1.50584e-09
Ocean	acinetobacter	TM7a	1.47607e-09
Ocean	acinetobacter	PeM15	1.46104e-09
Ocean	acinetobacter	Lacunisphaera	1.33817e-09
Ocean	acinetobacter	CL500.29_marine_group	1.32146e-09
Ocean	acinetobacter	Psychrosphaera	1.31156e-09
Ocean	acinetobacter	Pedosphaeraceae	1.29165e-09
Ocean	acinetobacter	Polaromonas	1.27031e-09
Ocean	acinetobacter	Parvularcula	1.23681e-09
Ocean	acinetobacter	vadinHA49	1.21264e-09
Ocean	acinetobacter	Ekhidna	1.19251e-09
Ocean	acinetobacter	Fulvivirga	1.18428e-09
Ocean	acinetobacter	Acidibacter	1.15515e-09
Ocean	acinetobacter	Lutimonas	1.12959e-09
Ocean	acinetobacter	Coraliomargarita	1.08887e-09
Ocean	acinetobacter	Algoriphagus	1.07056e-09
Ocean	acinetobacter	SH.PL14	1.06593e-09
Ocean	acinetobacter	WCHB1.41	1.05442e-09
Ocean	acinetobacter	Castellaniella	1.0239e-09
Ocean	acinetobacter	Candidatus_Endobugula	1.00657e-09
Ocean	acinetobacter	Terrimicrobium	9.4026e-10
Ocean	acinetobacter	NS7_marine_group	9.31154e-10
Ocean	acinetobacter	Haliscomenobacter	9.01264e-10
Ocean	acinetobacter	Bradyrhizobium	8.85621e-10
Ocean	acinetobacter	Polynucleobacter	8.55923e-10
Ocean	acinetobacter	Stappiaceae	8.36593e-10
Ocean	acinetobacter	Sva0996_marine_group	7.96068e-10
Ocean	acinetobacter	A4b	7.61879e-10
Ocean	acinetobacter	X.Agitococcus._lubricus_group	7.27107e-10
Ocean	acinetobacter	Dinoroseobacter	7.09623e-10
Ocean	acinetobacter	Neptuniibacter	7.05949e-10
Ocean	acinetobacter	Phreatobacter	6.69956e-10
Ocean	acinetobacter	Lentimicrobiaceae	6.6296e-10
Ocean	acinetobacter	Ferrimonas	6.49696e-10
Ocean	acinetobacter	Gemmatimonas	6.32734e-10
Ocean	acinetobacter	endosymbionts	6.25329e-10
Ocean	acinetobacter	Robiginitomaculum	6.22364e-10
Ocean	acinetobacter	mle1.8	6.11999e-10
Ocean	acinetobacter	Sulfurimonas	5.57418e-10
Ocean	acinetobacter	Cohaesibacter	5.28772e-10
Ocean	acinetobacter	Methylotenera	5.26131e-10
Ocean	acinetobacter	Bernardetia	5.16535e-10
Ocean	acinetobacter	Ahniella	5.07936e-10
Ocean	acinetobacter	Pajaroellobacter	5.03564e-10
Ocean	acinetobacter	Hyunsoonleella	4.99772e-10
Ocean	acinetobacter	Glaciecola	4.90738e-10
Ocean	acinetobacter	Acaryochloris_MBIC11017	4.34899e-10
Ocean	acinetobacter	Psychroflexus	4.22513e-10
Ocean	acinetobacter	Hydrogenophaga	4.09092e-10
Ocean	acinetobacter	Nitrosomonas	4.05459e-10
Ocean	acinetobacter	Schizothrix_LEGE_07164	3.87528e-10
Ocean	acinetobacter	Sulfuritalea	3.82861e-10
Ocean	acinetobacter	Odoribacter	3.77375e-10
Ocean	acinetobacter	Halioxenophilus	3.69329e-10
[truncated: 45,808 more rows]

## Sheet: Table S3
Table S3. Pearson correlation matrix between potential PDB and NDB genera in surface water samples.
Environment	PDB	NDB	r	p	q
Surface	chitinophaga	SL56_marine_group	0.994855	2.85664e-98	3.77981e-95
Surface	bacteroides	Candidatus_Kerfeldbacteria	0.992941	1.25793e-91	1.53642e-88
Surface	bacteroides	Candidatus_Jidaibacter	0.985314	2.83708e-76	3.21766e-73
Surface	alcanivorax	HTCC5015	0.984094	1.32317e-74	1.16719e-71
Surface	alcanivorax	OM182_clade	0.984094	1.32317e-74	1.16719e-71
Surface	alcanivorax	Rapidithrix	0.984094	1.32317e-74	1.16719e-71
Surface	alcanivorax	Thalassolituus	0.984094	1.32317e-74	1.16719e-71
Surface	oleispira	HTCC5015	0.983109	2.38155e-73	1.71883e-70
Surface	oleispira	OM182_clade	0.983109	2.38155e-73	1.71883e-70
Surface	oleispira	Rapidithrix	0.983109	2.38155e-73	1.71883e-70
Surface	oleispira	Thalassolituus	0.983109	2.38155e-73	1.71883e-70
Surface	bacteroides	Terrimicrobium	0.981276	3.37538e-71	2.33019e-68
Surface	bacteroides	Alistipes	0.9749	4.32992e-65	2.8646e-62
Surface	bacteroides	Candidatus_Vogelbacteria	0.972443	3.78564e-63	2.40433e-60
Surface	chitinophaga	Cetobacterium	0.970518	9.57084e-62	5.84484e-59
Surface	bacteroides	Candidatus_Aquirestis	0.96672	3.12052e-59	1.83509e-56
Surface	chitinophaga	Candidatus_Azambacteria	0.966106	7.4622e-59	4.2316e-56
Surface	bacteroides	Saccharimonadaceae	0.964004	1.31369e-57	7.19268e-55
Surface	bacteroides	GWA2-38-13b	0.962538	8.80362e-57	4.65947e-54
Surface	bacteroides	LD29	0.961035	5.72166e-56	2.9306e-53
Surface	bacteroides	Candidatus_Moranbacteria	0.956818	7.5572e-54	3.74979e-51
Surface	chitinophaga	Candidatus_Lloydbacteria	0.956066	1.71599e-53	8.01403e-51
Surface	chitinophaga	possible_genus_04	0.956066	1.71607e-53	8.01403e-51
Surface	novosphingobium	Terrimonas	0.952094	1.03916e-51	4.71421e-49
Surface	novosphingobium	NS9_marine_group	0.951174	2.5556e-51	1.12716e-48
Surface	chitinophaga	Pseudarcicella	0.947594	7.2596e-50	3.11535e-47
Surface	chryseobacterium	Saccharimonadaceae	0.947553	7.53179e-50	3.1471e-47
Surface	bacteroides	Roseimaritima	0.945508	4.58491e-49	1.86665e-46
Surface	bacteroides	Paludibacter	0.94432	1.26892e-48	5.03698e-46
Surface	chitinophaga	Clade_III	0.939819	4.94385e-47	1.9146e-44
Surface	bacteroides	Roseomonas	0.93699	4.28579e-46	1.62023e-43
Surface	bacteroides	CL500-3	0.935324	1.45981e-45	5.39043e-43
Surface	bacteroides	Parcubacteria	0.934708	2.27835e-45	8.22174e-43
Surface	chitinophaga	Candidatus_Hepatincola	0.931054	2.92708e-44	1.0328e-41
Surface	chitinophaga	Sulfurimonas	0.930221	5.13624e-44	1.7648e-41
Surface	nocardioides	Hoppeia	0.930196	5.22394e-44	1.7648e-41
Surface	bacteroides	MVP-88	0.929558	7.99751e-44	2.64551e-41
Surface	bacteroides	Ruminococcus	0.928531	1.57425e-43	5.10123e-41
Surface	chitinophaga	Muribaculaceae	0.927327	3.43975e-43	1.09233e-40
Surface	chryseobacterium	Bacteroidetes_vadinHA17	0.925665	9.89336e-43	3.08013e-40
Surface	oleispira	Oleibacter	0.921304	1.41398e-41	4.31752e-39
Surface	flavobacterium	Leptospira	0.920906	1.78882e-41	5.35903e-39
Surface	novosphingobium	Hirschia	0.920078	2.90429e-41	8.53969e-39
Surface	bacteroides	Methylocystis	0.918834	5.9606e-41	1.72077e-38
Surface	chryseobacterium	Faecalibacterium	0.917401	1.34588e-40	3.81604e-38
Surface	bacteroides	Berkelbacteria	0.914516	6.63186e-40	1.84738e-37
Surface	bacteroides	Verrucomicrobium	0.914215	7.80637e-40	2.13706e-37
Surface	chryseobacterium	Lentimicrobiaceae	0.913095	1.42506e-39	3.83511e-37
Surface	novosphingobium	Ferruginibacter	0.911816	2.8069e-39	7.42799e-37
Surface	sphingomonas	Hyphomonas	0.911692	2.99607e-39	7.79861e-37
Surface	desulfovibrio	Lutibacter	0.911645	3.06964e-39	7.86126e-37
Surface	novosphingobium	Hyphomicrobium	0.911496	3.31955e-39	8.36633e-37
Surface	chryseobacterium	Candidatus_Kerfeldbacteria	0.91055	5.4319e-39	1.34762e-36
Surface	chryseobacterium	Agathobacter	0.910188	6.55116e-39	1.6003e-36
Surface	bdellovibrio	Falsirhodobacter	0.909234	1.06837e-38	2.57024e-36
Surface	corynebacterium	BD2-11_terrestrial_group	0.908915	1.2571e-38	2.97914e-36
Surface	novosphingobium	Prosthecobacter	0.908193	1.81102e-38	4.22873e-36
Surface	bacillus	Chryseomicrobium	0.90767	2.356e-38	5.42152e-36
Surface	chitinophaga	Arcticibacter	0.907321	2.8044e-38	6.36118e-36
Surface	alteromonas	Aquimarina	0.906537	4.13999e-38	9.25841e-36
Surface	sphingomonas	Falsirhodobacter	0.905439	7.10387e-38	1.5666e-35
Surface	bdellovibrio	Rhodobacter	0.904745	9.95667e-38	2.16564e-35
Surface	oleispira	Alkalimarinus	0.904223	1.2812e-37	2.74904e-35
Surface	bacteroides	Bacteroidetes_vadinHA17	0.903693	1.65281e-37	3.4991e-35
Surface	alteromonas	Neptunomonas	0.903109	2.185e-37	4.56493e-35
Surface	sphingomonas	Opitutus	0.900566	7.2125e-37	1.48727e-34
Surface	corynebacterium	Candidatus_Riegeria	0.89891	1.54331e-36	3.14163e-34
Surface	bdellovibrio	Gemmatimonas	0.898251	2.08165e-36	4.18385e-34
Surface	pseudoalteromonas	Oleiphilus	0.897012	3.63132e-36	7.20726e-34
Surface	pseudoalteromonas	Polaribacter	0.896359	4.85622e-36	9.51939e-34
Surface	bacteroides	LWQ8	0.895734	6.40147e-36	1.22461e-33
Surface	corynebacterium	Proteiniphilum	0.895756	6.34064e-36	1.22461e-33
Surface	pseudomonas	Lutimonas	0.893066	2.04232e-35	3.86048e-33
Surface	bacteroides	Candidatus_Nomurabacteria	0.892374	2.74513e-35	5.12791e-33
Surface	bacillus	Lysobacter	0.891615	3.78949e-35	6.99645e-33
Surface	novosphingobium	Flavihumibacter	0.890659	5.66726e-35	1.03431e-32
Surface	chitinophaga	Candidatus_Uhrbacteria	0.890478	6.11125e-35	1.10266e-32
Surface	sphingomonas	Flavihumibacter	0.889715	8.40139e-35	1.49885e-32
Surface	pseudoalteromonas	Oceaniserpentilla	0.887865	1.79851e-34	3.17298e-32
Surface	chryseobacterium	Blautia	0.886986	2.5708e-34	4.48562e-32
Surface	novosphingobium	Bryobacter	0.886784	2.78889e-34	4.81326e-32
Surface	sphingomonas	Gemmatimonas	0.886205	3.52226e-34	6.0136e-32
Surface	sphingomonas	A0839	0.885269	5.12112e-34	8.65033e-32
Surface	flavobacterium	Aurantimicrobium	0.884846	6.05758e-34	1.01244e-31
Surface	novosphingobium	Ga0077536	0.884443	7.10607e-34	1.17531e-31
Surface	novosphingobium	Allorhizobium-Neorhizobium-Pararhizobium-Rhizobium	0.884311	7.48347e-34	1.22497e-31
Surface	bacteroides	Candidatus_Komeilibacteria	0.883845	8.99217e-34	1.45692e-31
Surface	bacteroides	Candidatus_Magasanikbacteria	0.883361	1.08723e-33	1.74374e-31
Surface	nocardioides	Maribius	0.883301	1.11289e-33	1.76704e-31
Surface	nocardioides	Glaciecola	0.882838	1.33306e-33	2.07513e-31
Surface	nocardioides	Sphaerotilus	0.882838	1.33306e-33	2.07513e-31
Surface	bdellovibrio	Lacihabitans	0.88248	1.53206e-33	2.36162e-31
Surface	novosphingobium	Lacunisphaera	0.882456	1.54685e-33	2.36162e-31
Surface	bacteroides	Candidatus_Peregrinibacteria	0.881177	2.53277e-33	3.83002e-31
Surface	bacteroides	Candidatus_Planktophila	0.879924	4.08538e-33	6.11959e-31
Surface	chitinophaga	Thiothrix	0.87964	4.54863e-33	6.74983e-31
Surface	sphingomonas	OLB12	0.879273	5.22376e-33	7.67989e-31
Surface	novosphingobium	Devosia	0.874196	3.39741e-32	4.949e-30
Surface	aliiglaciecola	Dokdonia	0.872753	5.69964e-32	8.22717e-30
Surface	bacteroides	Arcobacter	0.871107	1.02068e-31	1.46004e-29
Surface	exiguobacterium	Pontibacter	0.86784	3.16914e-31	4.49282e-29
Surface	flavobacterium	Arcicella	0.866733	4.62012e-31	6.49188e-29
Surface	sphingomonas	Hirschia	0.866616	4.80715e-31	6.69544e-29
Surface	sphingomonas	Phaselicystis	0.865791	6.35002e-31	8.76745e-29
Surface	novosphingobium	Opitutus	0.864198	1.08188e-30	1.48087e-28
Surface	chryseobacterium	LD29	0.863478	1.37315e-30	1.86349e-28
Surface	chryseobacterium	Terrimicrobium	0.863291	1.46066e-30	1.96545e-28
Surface	sphingomonas	Sphingopyxis	0.862706	1.77112e-30	2.36317e-28
Surface	novosphingobium	Phreatobacter	0.862413	1.94963e-30	2.57968e-28
Surface	alcanivorax	Oleibacter	0.862363	1.9814e-30	2.60005e-28
Surface	sphingomonas	Ferruginibacter	0.861817	2.36843e-30	3.08246e-28
Surface	corynebacterium	Brachymonas	0.86167	2.48484e-30	3.20767e-28
Surface	bdellovibrio	Ferruginibacter	0.861413	2.70155e-30	3.45929e-28
Surface	novosphingobium	Gemmatimonas	0.861082	3.00779e-30	3.82061e-28
Surface	sphingomonas	NS9_marine_group	0.860981	3.1081e-30	3.9167e-28
Surface	brevundimonas	Clostridium_sensu_stricto_7	0.860481	3.65376e-30	4.56807e-28
Surface	sphingomonas	Paludibaculum	0.859921	4.37488e-30	5.4269e-28
Surface	bacteroides	Candidatus_Anammoximicrobium	0.859054	5.77619e-30	6.94805e-28
Surface	bacteroides	Methanoregula	0.859054	5.77619e-30	6.94805e-28
Surface	bacteroides	Methanosaeta	0.859054	5.77619e-30	6.94805e-28
Surface	bacteroides	SCGC_AAA011-D5	0.859054	5.77619e-30	6.94805e-28
Surface	chitinophaga	Candidatus_Aquiluna	0.858659	6.55104e-30	7.82086e-28
Surface	bdellovibrio	Flavihumibacter	0.858556	6.76924e-30	8.02104e-28
Surface	aestuariibacter	Sphingomicrobium	0.858385	7.14733e-30	8.40632e-28
Surface	bacteroides	IMCC26134	0.857557	9.28749e-30	1.08431e-27
Surface	pseudoalteromonas	Psychrosphaera	0.857393	9.77969e-30	1.13345e-27
Surface	novosphingobium	A0839	0.855466	1.78735e-29	2.05649e-27
Surface	chryseobacterium	Candidatus_Jidaibacter	0.854994	2.06885e-29	2.36325e-27
Surface	aliiglaciecola	Jejudonia	0.854882	2.14194e-29	2.42927e-27
Surface	novosphingobium	Fimbriimonadaceae	0.854423	2.46784e-29	2.77903e-27
Surface	bdellovibrio	Pseudorhodobacter	0.854359	2.51658e-29	2.81396e-27
Surface	flavobacterium	Pseudarcicella	0.854277	2.58145e-29	2.86631e-27
Surface	novosphingobium	Paludibaculum	0.854092	2.73234e-29	3.01278e-27
Surface	sphingomonas	Rhodobacter	0.853574	3.20268e-29	3.50705e-27
Surface	lysinibacillus	Candidatus_Riegeria	0.852813	4.04112e-29	4.39485e-27
Surface	chitinophaga	Rhodoluna	0.852438	4.52838e-29	4.89127e-27
Surface	alcanivorax	Alkalimarinus	0.851888	5.34929e-29	5.73892e-27
Surface	corynebacterium	Pleomorphomonas	0.851729	5.61303e-29	5.98145e-27
Surface	novosphingobium	Pirellula	0.850737	7.56722e-29	8.01015e-27
Surface	flavobacterium	Sediminibacterium	0.850337	8.52966e-29	8.96913e-27
Surface	sphingomonas	Hyphomicrobium	0.84995	9.57465e-29	1.00017e-26
Surface	chitinophaga	Sediminibacterium	0.848515	1.46528e-28	1.52064e-26
Surface	chitinophaga	Sulfuricurvum	0.847173	2.1732e-28	2.24065e-26
Surface	bacteroides	UKL13-1	0.845439	3.59607e-28	3.68376e-26
Surface	novosphingobium	Pedosphaeraceae	0.845345	3.69421e-28	3.76004e-26
Surface	novosphingobium	Tepidisphaeraceae	0.845289	3.75448e-28	3.79704e-26
Surface	alteromonas	Ponticoccus	0.845147	3.91174e-28	3.93106e-26
Surface	bdellovibrio	Chthoniobacter	0.843999	5.43733e-28	5.42981e-26
Surface	bdellovibrio	env.OPS_17	0.843804	5.74865e-28	5.70482e-26
Surface	novosphingobium	P3OB-42	0.843667	5.97848e-28	5.89605e-26
Surface	bacteroides	Snowella_0TU37S04	0.842703	7.86132e-28	7.70507e-26
Surface	brevundimonas	Opitutus	0.842169	9.14283e-28	8.90613e-26
Surface	bdellovibrio	Sphingopyxis	0.84039	1.50556e-27	1.45764e-25
Surface	sphingomonas	Pedosphaeraceae	0.840027	1.66547e-27	1.60269e-25
Surface	polyangium	Margulisbacteria	0.839949	1.70197e-27	1.62794e-25
Surface	sphingomonas	Prosthecobacter	0.839864	1.74253e-27	1.65676e-25
Surface	corynebacterium	Cloacibacterium	0.839362	2.00303e-27	1.8931e-25
Surface	oleispira	Oceaniserpentilla	0.838528	2.52101e-27	2.36856e-25
Surface	bdellovibrio	Haliscomenobacter	0.836264	4.67868e-27	4.36989e-25
Surface	bdellovibrio	Phreatobacter	0.836054	4.9522e-27	4.59831e-25
Surface	sphingomonas	env.OPS_17	0.83596	5.07954e-27	4.68912e-25
Surface	novosphingobium	env.OPS_17	0.835906	5.15467e-27	4.73097e-25
Surface	novosphingobium	Falsirhodobacter	0.835695	5.4557e-27	4.97848e-25
Surface	exiguobacterium	Jeotgalibacillus	0.835116	6.37697e-27	5.78592e-25
Surface	bacteroides	Dinghuibacter	0.833415	1.00489e-26	9.06571e-25
Surface	flavobacterium	Clade_III	0.832274	1.35963e-26	1.21967e-24
Surface	lysinibacillus	Romboutsia	0.831631	1.61037e-26	1.4307e-24
Surface	sphingomonas	Chthoniobacter	0.831625	1.6129e-26	1.4307e-24
Surface	brevundimonas	env.OPS_17	0.831459	1.68489e-26	1.48626e-24
Surface	flavobacterium	Rhodoluna	0.830538	2.14398e-26	1.88078e-24
Surface	pseudoalteromonas	Alkalimarinus	0.82971	2.65939e-26	2.3201e-24
Surface	microbacterium	Blastomonas	0.829425	2.86293e-26	2.48402e-24
Surface	paracoccus	Pontibacter	0.828636	3.51012e-26	3.02901e-24
Surface	flavobacterium	Candidatus_Hepatincola	0.827642	4.532e-26	3.88968e-24
Surface	bdellovibrio	Phaselicystis	0.827389	4.83404e-26	4.12661e-24
Surface	brevundimonas	A0839	0.826778	5.64938e-26	4.79683e-24
Surface	flavobacterium	Arcticibacter	0.826556	5.97803e-26	5.04889e-24
Surface	bacteroides	Candidatus_Falkowbacteria	0.826089	6.73032e-26	5.65418e-24
Surface	bdellovibrio	P3OB-42	0.824903	9.08209e-26	7.58976e-24
Surface	novosphingobium	Lacihabitans	0.824734	9.47535e-26	7.87694e-24
Surface	novosphingobium	Pedomicrobium	0.8238	1.19754e-25	9.866e-24
Surface	sphingomonas	Terrimonas	0.823794	1.19923e-25	9.866e-24
Surface	flavobacterium	Candidatus_Lloydbacteria	0.822775	1.54566e-25	1.25856e-23
Surface	flavobacterium	possible_genus_04	0.822775	1.54565e-25	1.25856e-23
Surface	bdellovibrio	OLB12	0.82261	1.61013e-25	1.30437e-23
Surface	chitinophaga	Aurantimicrobium	0.822351	1.71708e-25	1.38395e-23
Surface	novosphingobium	AKYH767	0.821018	2.38512e-25	1.91267e-23
Surface	sphingomonas	Fimbriiglobus	0.820926	2.4392e-25	1.94621e-23
Surface	flavobacterium	Candidatus_Aquiluna	0.820649	2.61113e-25	2.07297e-23
Surface	flavobacterium	Candidatus_Uhrbacteria	0.820269	2.86518e-25	2.26335e-23
Surface	flavobacterium	Fluviicola	0.81892	3.97865e-25	3.12737e-23
Surface	flavobacterium	Cetobacterium	0.81845	4.4578e-25	3.48675e-23
Surface	chitinophaga	Pseudarcobacter	0.817835	5.17068e-25	4.02451e-23
Surface	brevundimonas	Chthoniobacter	0.816175	7.6949e-25	5.95998e-23
Surface	sphingomonas	Candidatus_Obscuribacter	0.813893	1.32072e-24	1.01798e-22
Surface	chitinophaga	Polynucleobacter	0.813686	1.38668e-24	1.06366e-22
Surface	novosphingobium	Phaselicystis	0.813547	1.4326e-24	1.0936e-22
Surface	psychrobacter	Cognatishimia	0.813382	1.48908e-24	1.13128e-22
Surface	brevundimonas	NS9_marine_group	0.812547	1.80995e-24	1.36849e-22
Surface	exiguobacterium	Fictibacillus	0.811693	2.20759e-24	1.66124e-22
Surface	bacteroides	Sandarakinorhabdus	0.811125	2.51794e-24	1.88584e-22
Surface	bdellovibrio	NS9_marine_group	0.810454	2.9397e-24	2.19138e-22
Surface	alteromonas	AB1	0.8103	3.04587e-24	2.25993e-22
Surface	sphingomonas	Lacihabitans	0.809972	3.28444e-24	2.42559e-22
Surface	novosphingobium	45677	0.809392	3.75102e-24	2.75734e-22
Surface	pseudomonas	Thalassotalea	0.809083	4.02552e-24	2.94549e-22
Surface	photobacterium	Oleiphilus	0.808547	4.54938e-24	3.31354e-22
Surface	psychrobacter	Pseudophaeobacter	0.80804	5.10574e-24	3.70178e-22
Surface	photobacterium	Colwellia	0.808	5.15176e-24	3.71816e-22
Surface	polyangium	Defluviimonas	0.807116	6.29285e-24	4.52117e-22
Surface	photobacterium	Polaribacter	0.806944	6.5417e-24	4.67879e-22
Surface	bacteroides	SH3-11	0.806409	7.3808e-24	5.25526e-22
Surface	chitinophaga	Candidatus_Limnoluna	0.805987	8.11356e-24	5.75121e-22
Surface	massilia	Jeotgalibacillus	0.805766	8.52565e-24	6.01646e-22
Surface	brevundimonas	Ferruginibacter	0.805693	8.6668e-24	6.089e-22
Surface	novosphingobium	Candidatus_Obscuribacter	0.804089	1.23922e-23	8.66796e-22
Surface	bdellovibrio	Blfdi19	0.803279	1.48253e-23	1.03244e-21
Surface	novosphingobium	OLB12	0.803096	1.54375e-23	1.07038e-21
Surface	novosphingobium	Fimbriiglobus	0.802695	1.68618e-23	1.16405e-21
Surface	novosphingobium	NS11-12_marine_group	0.802241	1.86321e-23	1.28069e-21
Surface	flavobacterium	Thiothrix	0.802015	1.95801e-23	1.34006e-21
Surface	novosphingobium	Vicinamibacteraceae	0.801854	2.02821e-23	1.38214e-21
Surface	novosphingobium	Methyloglobulus	0.801417	2.23196e-23	1.51449e-21
Surface	microbacterium	Methylobacter	0.801239	2.32024e-23	1.56769e-21
Surface	sphingomonas	NS11-12_marine_group	0.800104	2.97021e-23	1.99835e-21
Surface	bdellovibrio	Candidatus_Obscuribacter	0.799649	3.27813e-23	2.19621e-21
Surface	bacillus	Pontibacter	0.799281	3.54916e-23	2.3678e-21
Surface	flavobacterium	Polynucleobacter	0.79719	5.55975e-23	3.69363e-21
Surface	chitinophaga	Leptospira	0.79625	6.79019e-23	4.49228e-21
Surface	flavobacterium	SL56_marine_group	0.795771	7.51711e-23	4.95256e-21
Surface	massilia	Chryseomicrobium	0.795118	8.62778e-23	5.65373e-21
Surface	photobacterium	Psychrosphaera	0.795105	8.65258e-23	5.65373e-21
Surface	desulfovibrio	Cellvibrionales	0.794238	1.03829e-22	6.74185e-21
Surface	novosphingobium	Pir4_lineage	0.794229	1.04028e-22	6.74185e-21
Surface	flavobacterium	Algoriphagus	0.794196	1.0475e-22	6.76103e-21
Surface	bacteroides	Sporichthyaceae	0.79394	1.10537e-22	7.10568e-21
Surface	novosphingobium	SH-PL14	0.793371	1.24495e-22	7.97072e-21
Surface	aestuariibacter	Luteivirga	0.792958	1.357e-22	8.6532e-21
Surface	bdellovibrio	Sphingorhabdus	0.792619	1.45628e-22	9.24911e-21
Surface	aliiglaciecola	Moraxellaceae	0.79242	1.51781e-22	9.60154e-21
Surface	psychrobacter	Thalassotalea	0.790654	2.18699e-22	1.37798e-20
Surface	novosphingobium	uncultured	0.789629	2.69931e-22	1.69406e-20
Surface	chryseobacterium	Alistipes	0.788865	3.15492e-22	1.9722e-20
Surface	brevundimonas	Longivirga	0.788689	3.27041e-22	2.03637e-20
Surface	bdellovibrio	Hyphomicrobium	0.78785	3.87823e-22	2.40541e-20
Surface	novosphingobium	alphaI_cluster	0.787284	4.34836e-22	2.68651e-20
Surface	pseudoalteromonas	Oleibacter	0.787137	4.47976e-22	2.75696e-20
Surface	novosphingobium	Hyphomonas	0.786595	4.99651e-22	3.06311e-20
Surface	flavobacterium	Candidatus_Azambacteria	0.786273	5.33179e-22	3.25608e-20
Surface	polyangium	vadinHA49	0.786222	5.386e-22	3.27659e-20
Surface	brevundimonas	OLB12	0.785645	6.04794e-22	3.66524e-20
Surface	paracoccus	Fictibacillus	0.785286	6.49761e-22	3.92278e-20
Surface	bdellovibrio	Armatimonas	0.784958	6.93744e-22	4.17245e-20
Surface	flavobacterium	Flectobacillus	0.784924	6.98514e-22	4.18528e-20
Surface	flavobacterium	Candidatus_Planktoluna	0.784878	7.04989e-22	4.2082e-20
Surface	flavobacterium	Subgroup_18	0.784782	7.18626e-22	4.27354e-20
Surface	bacteroides	Faecalibacterium	0.784413	7.73417e-22	4.58221e-20
Surface	sphingomonas	P3OB-42	0.784318	7.88177e-22	4.65229e-20
Surface	sphingomonas	Tepidisphaeraceae	0.783952	8.47686e-22	4.98502e-20
Surface	novosphingobium	Pseudorhodobacter	0.783891	8.5802e-22	5.02718e-20
Surface	novosphingobium	Zavarzinella	0.783132	9.97206e-22	5.82119e-20
Surface	sphingomonas	uncultured	0.782153	1.20945e-21	7.03428e-20
Surface	bacteroides	Lentimicrobiaceae	0.78152	1.36945e-21	7.93579e-20
Surface	novosphingobium	SM2D12	0.78133	1.42144e-21	8.20715e-20
Surface	alcanivorax	Oceaniserpentilla	0.781102	1.4864e-21	8.55112e-20
Surface	alteromonas	Nannocystis	0.780451	1.68782e-21	9.67481e-20
Surface	flavobacterium	Mitochondria	0.78041	1.70127e-21	9.71681e-20
Surface	chryseobacterium	Candidatus_Vogelbacteria	0.780089	1.81102e-21	1.03066e-19
Surface	novosphingobium	Nitrospira	0.779908	1.87567e-21	1.06364e-19
Surface	novosphingobium	Clostridium_sensu_stricto_7	0.778867	2.29505e-21	1.29683e-19
Surface	photobacterium	Oceaniserpentilla	0.778642	2.39698e-21	1.34962e-19
Surface	bacteroides	Agathobacter	0.777754	2.8446e-21	1.59599e-19
Surface	chitinophaga	Subgroup_18	0.77736	3.0677e-21	1.7151e-19
Surface	alteromonas	Aestuariicella	0.77727	3.12138e-21	1.73899e-19
Surface	sphingomonas	Devosia	0.776905	3.34727e-21	1.85832e-19
Surface	brevundimonas	Flavihumibacter	0.776547	3.58428e-21	1.98297e-19
Surface	alteromonas	Halioxenophilus	0.776394	3.69053e-21	2.03466e-19
Surface	aliiglaciecola	Gramella	0.775259	4.58045e-21	2.51655e-19
Surface	bacteroides	Blautia	0.774768	5.02692e-21	2.74284e-19
Surface	lysinibacillus	Parahaliea	0.77475	5.04414e-21	2.74284e-19
Surface	novosphingobium	CL500-29_marine_group	0.774782	5.01333e-21	2.74284e-19
Surface	vibrio	SS1-B-09-64	0.774659	5.13171e-21	2.78093e-19
Surface	sphingomonas	Zavarzinella	0.772987	7.03121e-21	3.79733e-19
Surface	flavobacterium	Candidatus_Limnoluna	0.77249	7.71784e-21	4.15403e-19
Surface	novosphingobium	Phenylobacterium	0.772393	7.85845e-21	4.21542e-19
Surface	novosphingobium	Phaeodactylibacter	0.771988	8.47661e-21	4.5317e-19
Surface	desulfovibrio	Desulfuromusa	0.77166	9.01118e-21	4.80133e-19
Surface	bdellovibrio	Terrimonas	0.771334	9.57427e-21	5.08429e-19
Surface	flavobacterium	Haematospirillum	0.769203	1.4199e-20	7.51505e-19
Surface	aliiglaciecola	Sulfitobacter	0.768963	1.4842e-20	7.82928e-19
Surface	massilia	Paenisporosarcina	0.768229	1.69807e-20	8.89833e-19
Surface	massilia	Tumebacillus	0.768229	1.69807e-20	8.89833e-19
Surface	brevundimonas	P3OB-42	0.767436	1.96278e-20	1.02516e-18
Surface	chryseobacterium	IMCC26134	0.76717	2.0601e-20	1.07247e-18
Surface	brevundimonas	Gemmatimonas	0.767125	2.07707e-20	1.07777e-18
Surface	sphingomonas	Lacunisphaera	0.766979	2.13302e-20	1.09961e-18
Surface	sphingomonas	Longivirga	0.766994	2.12717e-20	1.09961e-18
Surface	novosphingobium	Rhodobacter	0.766944	2.14691e-20	1.10319e-18
Surface	bdellovibrio	Longivirga	0.766641	2.26846e-20	1.16189e-18
Surface	vibrio	Psychrosphaera	0.766378	2.3791e-20	1.21464e-18
Surface	bdellovibrio	uncultured	0.761187	6.02853e-20	3.06798e-18
Surface	ketobacter	Altererythrobacter	0.759401	8.25586e-20	4.18807e-18
Surface	chryseobacterium	Candidatus_Aquirestis	0.758363	9.89777e-20	5.00499e-18
Surface	sphingomonas	Armatimonas	0.757579	1.13449e-19	5.71856e-18
Surface	bdellovibrio	Allorhizobium-Neorhizobium-Pararhizobium-Rhizobium	0.757228	1.2059e-19	6.05928e-18
Surface	paracoccus	Jeotgalibacillus	0.75548	1.63079e-19	8.16836e-18
Surface	chryseobacterium	Roseimaritima	0.755076	1.74797e-19	8.72776e-18
Surface	bdellovibrio	Fluviimonas	0.754807	1.83055e-19	9.11141e-18
Surface	sphingomonas	Clostridium_sensu_stricto_7	0.754087	2.07058e-19	1.02739e-17
Surface	novosphingobium	Crenothrix	0.753909	2.13482e-19	1.05597e-17
Surface	brevundimonas	NS11-12_marine_group	0.753517	2.28222e-19	1.12538e-17
Surface	aliiglaciecola	Winogradskyella	0.752501	2.7125e-19	1.33341e-17
Surface	bdellovibrio	Prosthecobacter	0.751877	3.01475e-19	1.47741e-17
Surface	pseudomonas	Eudoraea	0.751676	3.11875e-19	1.52368e-17
Surface	sphingomonas	Sphingorhabdus	0.750938	3.5324e-19	1.72047e-17
Surface	psychrobacter	Rubritalea	0.750678	3.69034e-19	1.7919e-17
Surface	chryseobacterium	GWA2-38-13b	0.750315	3.92236e-19	1.89673e-17
Surface	sphingomonas	Rhodopirellula	0.750303	3.93012e-19	1.89673e-17
Surface	bdellovibrio	Candidatus_Microthrix	0.749792	4.28156e-19	2.06008e-17
Surface	photobacterium	Thalassotalea	0.748824	5.03313e-19	2.41438e-17
Surface	psychrobacter	Luteolibacter	0.748641	5.18835e-19	2.48134e-17
Surface	nocardioides	Jannaschia	0.748342	5.45357e-19	2.60035e-17
Surface	kocuria	Thalassococcus	0.74732	6.46113e-19	3.07155e-17
Surface	brevundimonas	Paludibaculum	0.746597	7.28066e-19	3.45082e-17
Surface	ketobacter	Nautella	0.745687	8.45647e-19	3.99618e-17
Surface	sphingomonas	AKYH767	0.745505	8.71334e-19	4.10535e-17
Surface	pseudomonas	Aquibacter	0.745167	9.20985e-19	4.32645e-17
Surface	ketobacter	Fusibacter	0.744343	1.05383e-18	4.93593e-17
Surface	aliiglaciecola	Pseudahrensia	0.743966	1.1205e-18	5.23274e-17
Surface	bdellovibrio	Armatimonadales	0.743486	1.21165e-18	5.64179e-17
Surface	pseudomonas	Tenacibaculum	0.74322	1.26508e-18	5.87338e-17
Surface	aestuariibacter	MND1	0.74284	1.34546e-18	6.21025e-17
Surface	aestuariibacter	PS1_clade	0.74284	1.34546e-18	6.21025e-17
Surface	brevundimonas	Haliscomenobacter	0.741698	1.61836e-18	7.44822e-17
Surface	novosphingobium	SWB02	0.741648	1.63147e-18	7.48684e-17
Surface	bdellovibrio	NS11-12_marine_group	0.741627	1.63702e-18	7.49066e-17
Surface	polyangium	OLB12	0.740348	2.01057e-18	9.1735e-17
Surface	massilia	Lysobacter	0.740046	2.10997e-18	9.59944e-17
Surface	bdellovibrio	A0839	0.739344	2.36034e-18	1.07078e-16
Surface	flavobacterium	Pseudarcobacter	0.738887	2.53892e-18	1.14852e-16
Surface	oleispira	Lentimonas	0.738621	2.64861e-18	1.19473e-16
Surface	chitinophaga	Flectobacillus	0.738093	2.88003e-18	1.29544e-16
Surface	sphingomonas	Haliscomenobacter	0.738016	2.91524e-18	1.30758e-16
Surface	brevundimonas	Prosthecobacter	0.737707	3.06196e-18	1.36952e-16
Surface	chitinophaga	Candidatus_Planktoluna	0.737397	3.21557e-18	1.43418e-16
Surface	brevundimonas	Lacunisphaera	0.737026	3.40976e-18	1.51653e-16
Surface	pseudomonas	Sva0081_sediment_group	0.736943	3.4548e-18	1.53227e-16
Surface	acinetobacter	Planococcus	0.736881	3.48876e-18	1.54303e-16
Surface	bdellovibrio	Defluviimonas	0.736023	3.99283e-18	1.76106e-16
Surface	desulfovibrio	Desulfobulbus	0.73529	4.4798e-18	1.97037e-16
Surface	pseudoalteromonas	B2M28	0.735125	4.59691e-18	2.01629e-16
Surface	photobacterium	Alkalimarinus	0.734792	4.84259e-18	2.1182e-16
Surface	bdellovibrio	Pirellula	0.73316	6.24291e-18	2.72321e-16
Surface	polyangium	Longivirga	0.732334	7.09398e-18	3.08598e-16
Surface	chitinophaga	Haematospirillum	0.732001	7.4691e-18	3.24028e-16
Surface	photobacterium	BD7-8	0.731748	7.76534e-18	3.35962e-16
Surface	ketobacter	Subgroup_10	0.731627	7.91204e-18	3.41379e-16
Surface	chryseobacterium	Verrucomicrobium	0.731601	7.94377e-18	3.41819e-16
Surface	chryseobacterium	Paludibacter	0.731333	8.27803e-18	3.55239e-16
Surface	flavobacterium	Sulfurimonas	0.731023	8.68263e-18	3.71598e-16
Surface	bdellovibrio	SH-PL14	0.72992	1.02806e-17	4.38805e-16
Surface	chryseobacterium	Candidatus_Moranbacteria	0.728834	1.21327e-17	5.16468e-16
Surface	pseudomonas	B2M28	0.72879	1.22134e-17	5.18516e-16
Surface	sphingomonas	Fimbriimonadaceae	0.728695	1.23924e-17	5.24709e-16
Surface	sphingomonas	Ga0077536	0.728641	1.24936e-17	5.27589e-16
Surface	kocuria	Haloferula	0.728302	1.3154e-17	5.4963e-16
Surface	kocuria	Kytococcus	0.728302	1.3154e-17	5.4963e-16
Surface	kocuria	Phycisphaera	0.728302	1.3154e-17	5.4963e-16
Surface	kocuria	Shimia	0.728302	1.3154e-17	5.4963e-16
Surface	bdellovibrio	Paludibaculum	0.728264	1.32295e-17	5.51333e-16
Surface	alcanivorax	Kordia	0.728227	1.33049e-17	5.53024e-16
Surface	psychrobacter	Colwellia	0.728178	1.34031e-17	5.55652e-16
Surface	photobacterium	Ekhidna	0.726758	1.6614e-17	6.86972e-16
Surface	bdellovibrio	Opitutus	0.726183	1.81159e-17	7.47129e-16
Surface	bdellovibrio	Tabrizicola	0.72601	1.85944e-17	7.64875e-16
Surface	ketobacter	Denitromonas	0.725833	1.90943e-17	7.83407e-16
Surface	brevundimonas	PeM15	0.725549	1.99257e-17	8.15412e-16
Surface	brevundimonas	Candidatus_Obscuribacter	0.725517	2.00222e-17	8.17254e-16
Surface	photobacterium	Lentimonas	0.724062	2.48842e-17	1.01311e-15
Surface	brevundimonas	Pedosphaeraceae	0.72366	2.64201e-17	1.07289e-15
Surface	gordonia	BD7-11	0.723126	2.85994e-17	1.15842e-15
Surface	bdellovibrio	CL500-29_marine_group	0.722984	2.92101e-17	1.18015e-15
Surface	flavobacterium	hgcI_clade	0.722326	3.21988e-17	1.29431e-15
Surface	sphingomonas	Pseudorhodobacter	0.722341	3.21244e-17	1.29431e-15
Surface	bacillus	Solibacillus	0.721813	3.47301e-17	1.39253e-15
Surface	pseudomonas	Moraxellaceae	0.721487	3.64394e-17	1.45739e-15
Surface	pseudoalteromonas	Kordia	0.72079	4.03743e-17	1.61071e-15
Surface	flavobacterium	Solitalea	0.72017	4.42199e-17	1.75971e-15
Surface	novosphingobium	Longivirga	0.719158	5.12685e-17	2.0351e-15
Surface	novosphingobium	PeM15	0.717679	6.35581e-17	2.51665e-15
Surface	streptococcus	BD2-11_terrestrial_group	0.717309	6.70575e-17	2.64861e-15
Surface	ketobacter	Aestuariicella	0.717142	6.86949e-17	2.70655e-15
Surface	pseudoalteromonas	BD7-8	0.716626	7.40087e-17	2.90869e-15
Surface	pseudoalteromonas	Lentimonas	0.716224	7.8424e-17	3.07461e-15
Surface	sphingomonas	Blfdi19	0.715746	8.40066e-17	3.28536e-15
Surface	sphingomonas	alphaI_cluster	0.715391	8.84007e-17	3.44871e-15
Surface	corynebacterium	Pleurocapsa_PCC-7319	0.71487	9.52555e-17	3.70703e-15
Surface	novosphingobium	Sphingopyxis	0.714267	1.03835e-16	4.03104e-15
Surface	photobacterium	Oleibacter	0.713543	1.15121e-16	4.45827e-15
Surface	brevundimonas	Falsirhodobacter	0.713524	1.15441e-16	4.4598e-15
Surface	pseudomonas	Herminiimonas	0.713053	1.23437e-16	4.75711e-15
Surface	chryseobacterium	TM7a	0.712091	1.41471e-16	5.43892e-15
Surface	aliiglaciecola	Marivirga	0.711684	1.49839e-16	5.74672e-15
Surface	novosphingobium	Chthoniobacter	0.710741	1.71156e-16	6.54846e-15
Surface	brevundimonas	Rhodobacter	0.710618	1.74143e-16	6.63958e-15
Surface	photobacterium	Fulvivirga	0.710608	1.74374e-16	6.63958e-15
Surface	aestuariibacter	Parvularcula	0.710549	1.75843e-16	6.66673e-15
Surface	pseudomonas	Croceitalea	0.710545	1.75926e-16	6.66673e-15
Surface	streptococcus	IMCC26207	0.710142	1.86171e-16	7.03815e-15
Surface	microbacterium	Mycoplasma	0.709383	2.07053e-16	7.809e-15
Surface	oleispira	Oleiphilus	0.709098	2.15469e-16	8.10714e-15
Surface	vibrio	Ekhidna	0.707867	2.5579e-16	9.6015e-15
Surface	aliiglaciecola	Erythrobacter	0.707278	2.77609e-16	1.03959e-14
Surface	bdellovibrio	Clostridium_sensu_stricto_7	0.706651	3.02749e-16	1.13107e-14
Surface	flavobacterium	Pseudorhodobacter	0.706578	3.05836e-16	1.13992e-14
Surface	paracoccus	Chryseomicrobium	0.70607	3.28059e-16	1.21989e-14
Surface	chryseobacterium	UKL13-1	0.705972	3.32516e-16	1.23277e-14
Surface	sphingomonas	Rhizorhapis	0.70596	3.33075e-16	1.23277e-14
Surface	brevundimonas	Sphingopyxis	0.705112	3.7429e-16	1.38209e-14
Surface	brevundimonas	Pseudorhodobacter	0.705067	3.76621e-16	1.38426e-14
Surface	sphingomonas	Candidatus_Microthrix	0.705082	3.7587e-16	1.38426e-14
Surface	polyangium	Haliscomenobacter	0.704244	4.21612e-16	1.54604e-14
Surface	novosphingobium	Caulobacter	0.704132	4.28136e-16	1.56635e-14
Surface	brevundimonas	CL500-29_marine_group	0.704112	4.29339e-16	1.56714e-14
Surface	chryseobacterium	Dinghuibacter	0.703514	4.65898e-16	1.69668e-14
Surface	sphingomonas	Defluviimonas	0.703195	4.86604e-16	1.76803e-14
Surface	pseudoalteromonas	Ekhidna	0.702503	5.34616e-16	1.93804e-14
Surface	pseudomonas	Actibacter	0.702085	5.65892e-16	2.04675e-14
Surface	aliiglaciecola	Tenacibaculum	0.699552	7.96487e-16	2.87423e-14
Surface	flavobacterium	GW2011_GWC1_47_15	0.699061	8.50685e-16	3.06285e-14
Surface	bdellovibrio	Rhizorhapis	0.698552	9.10701e-16	3.27152e-14
Surface	brevundimonas	Terrimonas	0.697518	1.04546e-15	3.74714e-14
Surface	novosphingobium	Rhodopirellula	0.696692	1.16667e-15	4.17217e-14
Surface	pseudomonas	Pseudofulvibacter	0.696232	1.24011e-15	4.42482e-14
Surface	bdellovibrio	Tepidisphaeraceae	0.696202	1.24507e-15	4.43255e-14
Surface	photobacterium	Marivirga	0.696063	1.26809e-15	4.5044e-14
Surface	brevundimonas	Fimbriimonadaceae	0.695979	1.28232e-15	4.54481e-14
Surface	novosphingobium	CCD24	0.695681	1.33383e-15	4.71682e-14
Surface	bacteroides	Macellibacteroides	0.6953	1.40266e-15	4.94921e-14
Surface	bdellovibrio	Fimbriimonadaceae	0.695226	1.41651e-15	4.98698e-14
Surface	bdellovibrio	Pedosphaeraceae	0.694303	1.59953e-15	5.61889e-14
Surface	bdellovibrio	Phaeodactylibacter	0.69363	1.74709e-15	6.12367e-14
Surface	novosphingobium	Candidatus_Kaiserbacteria	0.693091	1.87502e-15	6.55762e-14
Surface	chitinophaga	hgcI_clade	0.692736	1.96401e-15	6.85373e-14
Surface	massilia	Fictibacillus	0.692374	2.05899e-15	7.16943e-14
Surface	novosphingobium	Omnitrophales	0.691934	2.18029e-15	7.5752e-14
Surface	photobacterium	Chloroplast	0.691562	2.28845e-15	7.93361e-14
Surface	vibrio	Oleiphilus	0.691332	2.35803e-15	8.15704e-14
Surface	novosphingobium	Lacibacter	0.690189	2.73427e-15	9.438e-14
Surface	lysinibacillus	BD2-11_terrestrial_group	0.689399	3.02752e-15	1.04275e-13
Surface	sphingomonas	Phreatobacter	0.689232	3.09343e-15	1.06315e-13
Surface	psychrobacter	Hanstruepera	0.689125	3.1363e-15	1.07555e-13
Surface	brevundimonas	Defluviimonas	0.689101	3.14586e-15	1.07651e-13
Surface	photobacterium	Moraxellaceae	0.689057	3.16372e-15	1.08029e-13
Surface	flavobacterium	Sulfuricurvum	0.688212	3.52673e-15	1.20166e-13
Surface	chryseobacterium	Parcubacteria	0.687924	3.65934e-15	1.24418e-13
Surface	bacteroides	Kapabacteriales	0.687748	3.74262e-15	1.26977e-13
Surface	vibrio	BD7-8	0.687593	3.81732e-15	1.29235e-13
Surface	brevundimonas	Phaselicystis	0.686376	4.45884e-15	1.50633e-13
Surface	brevundimonas	Algoriphagus	0.685392	5.05249e-15	1.70326e-13
Surface	chryseobacterium	Roseomonas	0.685269	5.13202e-15	1.7264e-13
Surface	pseudomonas	Winogradskyella	0.685013	5.30079e-15	1.77941e-13
Surface	sphingomonas	SH-PL14	0.68499	5.3164e-15	1.78088e-13
Surface	corynebacterium	Cellvibrionaceae	0.684796	5.44862e-15	1.80236e-13
Surface	corynebacterium	Escherichia-Shigella	0.684796	5.44862e-15	1.80236e-13
Surface	corynebacterium	Fusobacterium	0.684796	5.44862e-15	1.80236e-13
Surface	corynebacterium	Lactobacillus	0.684796	5.44862e-15	1.80236e-13
Surface	corynebacterium	Tepidisphaerales	0.684796	5.44862e-15	1.80236e-13
Surface	corynebacterium	Terrisporobacter	0.684796	5.44862e-15	1.80236e-13
Surface	photobacterium	B2M28	0.684502	5.65511e-15	1.86677e-13
Surface	sphingomonas	CL500-29_marine_group	0.68367	6.2807e-15	2.06898e-13
Surface	lysinibacillus	Pleurocapsa_PCC-7319	0.68304	6.79835e-15	2.23487e-13
Surface	sphingomonas	Allorhizobium-Neorhizobium-Pararhizobium-Rhizobium	0.682659	7.13113e-15	2.33942e-13
Surface	bdellovibrio	Hyphomonas	0.681015	8.75833e-15	2.86732e-13
Surface	bacteroides	Candidatus_Adlerbacteria	0.680633	9.18506e-15	3.00083e-13
Surface	photobacterium	Tenacibaculum	0.678511	1.19471e-14	3.89521e-13
Surface	flavobacterium	NS11-12_marine_group	0.678304	1.22552e-14	3.98747e-13
Surface	brevundimonas	Hirschia	0.677942	1.28155e-14	4.1449e-13
Surface	vibrio	Alteromonadaceae	0.677858	1.29479e-14	4.1449e-13
Surface	vibrio	Coleofasciculus_PCC-7420	0.677858	1.29479e-14	4.1449e-13
Surface	vibrio	Marinagarivorans	0.677858	1.29479e-14	4.1449e-13
Surface	vibrio	Marinomonas	0.677858	1.29479e-14	4.1449e-13
Surface	vibrio	Poseidonibacter	0.677858	1.29479e-14	4.1449e-13
Surface	vibrio	Reinekea	0.677858	1.29479e-14	4.1449e-13
Surface	vibrio	Spirulina_P7	0.677858	1.29479e-14	4.1449e-13
Surface	novosphingobium	Blfdi19	0.676596	1.51184e-14	4.82998e-13
Surface	lysinibacillus	Arthrospira_PCC-7345	0.676231	1.58075e-14	5.03999e-13
Surface	oleispira	Kordia	0.67613	1.60036e-14	5.09229e-13
Surface	novosphingobium	DEV008	0.675935	1.63909e-14	5.2051e-13
Surface	ketobacter	SM1A02	0.674977	1.84204e-14	5.83791e-13
Surface	corynebacterium	Arthrospira_PCC-7345	0.6748	1.88222e-14	5.95336e-13
Surface	brevundimonas	Candidatus_Microthrix	0.674666	1.91306e-14	6.03889e-13
Surface	brevundimonas	Allorhizobium-Neorhizobium-Pararhizobium-Rhizobium	0.674031	2.06635e-14	6.50982e-13
Surface	psychrobacter	Actibacter	0.673474	2.21068e-14	6.95073e-13
Surface	desulfovibrio	Altererythrobacter	0.672806	2.39639e-14	7.51975e-13
Surface	desulfovibrio	Silicimonas	0.672768	2.40754e-14	7.53981e-13
Surface	chryseobacterium	Macellibacteroides	0.672216	2.57303e-14	8.04223e-13
Surface	chryseobacterium	Methylocystis	0.672188	2.58157e-14	8.05307e-13
Surface	pseudomonas	Robiginitalea	0.67099	2.98123e-14	9.28157e-13
Surface	streptococcus	Pleomorphomonas	0.670569	3.13517e-14	9.74174e-13
Surface	sphingomonas	Pedomicrobium	0.670505	3.15947e-14	9.79806e-13
Surface	ketobacter	Lewinella	0.670234	3.26355e-14	1.01011e-12
Surface	streptococcus	KI89A_clade	0.670149	3.29655e-14	1.01834e-12
Surface	psychrobacter	Flavobacteriaceae	0.669321	3.63863e-14	1.12183e-12
Surface	chryseobacterium	LWQ8	0.667819	4.3489e-14	1.33821e-12
Surface	psychrobacter	Rhodovulum	0.667198	4.68031e-14	1.43741e-12
Surface	streptococcus	Seonamhaeicola	0.667165	4.6984e-14	1.44018e-12
Surface	vibrio	Polaribacter	0.666366	5.16225e-14	1.57931e-12
Surface	novosphingobium	Haliangium	0.66626	5.22749e-14	1.59619e-12
Surface	sphingomonas	Bryobacter	0.665618	5.63695e-14	1.71792e-12
Surface	bdellovibrio	WPS-2	0.665547	5.68422e-14	1.72901e-12
Surface	novosphingobium	45985	0.665157	5.95037e-14	1.8065e-12
Surface	brevundimonas	Armatimonas	0.6646	6.35107e-14	1.92081e-12
Surface	lysinibacillus	Chroococcidiopsis_PCC-6712	0.664611	6.343e-14	1.92081e-12
Surface	pseudomonas	Methyloceanibacter	0.664481	6.43967e-14	1.9439e-12
Surface	sphingomonas	PeM15	0.664366	6.52674e-14	1.96644e-12
Surface	brevundimonas	Lacihabitans	0.663619	7.12096e-14	2.14141e-12
Surface	sphingomonas	Armatimonadales	0.663475	7.24175e-14	2.17362e-12
Surface	bdellovibrio	Emticicia	0.662888	7.75283e-14	2.32263e-12
Surface	pseudoalteromonas	Fulvivirga	0.662714	7.9116e-14	2.36573e-12
Surface	polyangium	Sericytochromatia	0.662413	8.19246e-14	2.44511e-12
Surface	chryseobacterium	Ruminococcus	0.662298	8.30228e-14	2.47324e-12
Surface	ketobacter	Silicimonas	0.66125	9.3722e-14	2.78674e-12
Surface	vibrio	Lentimonas	0.661113	9.52153e-14	2.82585e-12
Surface	novosphingobium	Haliscomenobacter	0.660757	9.92035e-14	2.93872e-12
Surface	aliiglaciecola	Fulvivirga	0.660149	1.06388e-13	3.14011e-12
Surface	brevundimonas	Sericytochromatia	0.660149	1.06397e-13	3.14011e-12
Surface	brevundimonas	Blfdi19	0.659861	1.09966e-13	3.23942e-12
Surface	desulfovibrio	Croceicoccus	0.65973	1.11635e-13	3.28247e-12
Surface	bacillus	Paenisporosarcina	0.658927	1.22396e-13	3.58561e-12
Surface	bacillus	Tumebacillus	0.658927	1.22396e-13	3.58561e-12
Surface	sphingomonas	Fluviimonas	0.658691	1.25746e-13	3.67698e-12
Surface	polyangium	Mycoplasma	0.658307	1.31387e-13	3.83486e-12
Surface	chryseobacterium	MVP-88	0.658273	1.31891e-13	3.84252e-12
Surface	sphingomonas	Fluviicola	0.658189	1.33161e-13	3.8724e-12
Surface	corynebacterium	Romboutsia	0.656175	1.6742e-13	4.85977e-12
Surface	oleispira	BD7-8	0.655669	1.77285e-13	5.13126e-12
Surface	photobacterium	Lutimonas	0.655662	1.77419e-13	5.13126e-12
Surface	massilia	Solibacillus	0.655364	1.83504e-13	5.2976e-12
Surface	pseudomonas	Methylophaga	0.654484	2.02638e-13	5.83936e-12
Surface	nocardioides	Erythrobacter	0.654337	2.06005e-13	5.92564e-12
Surface	chitinophaga	Candidatus_Zambryskibacteria	0.653484	2.26704e-13	6.50922e-12
Surface	bdellovibrio	Lacunisphaera	0.653334	2.30545e-13	6.60757e-12
Surface	pseudomonas	Colwellia	0.653075	2.37348e-13	6.79029e-12
Surface	sphingomonas	SWB02	0.652588	2.50632e-13	7.15744e-12
Surface	aliiglaciecola	Paraspirulinaceae	0.652519	2.52551e-13	7.19928e-12
Surface	bdellovibrio	Hirschia	0.652359	2.57114e-13	7.31623e-12
Surface	psychrobacter	Ruegeria	0.651601	2.79791e-13	7.94727e-12
Surface	vibrio	Oceaniserpentilla	0.651304	2.89171e-13	8.19904e-12
Surface	brevundimonas	Mycoplasma	0.651254	2.90787e-13	8.23016e-12
Surface	sphingomonas	Pirellula	0.650449	3.17963e-13	8.98332e-12
Surface	gordonia	Candidatus_Microthrix	0.650209	3.26547e-13	9.20944e-12
Surface	psychrobacter	Lutimonas	0.649656	3.47134e-13	9.77268e-12
Surface	desulfovibrio	Denitromonas	0.649484	3.53817e-13	9.94157e-12
Surface	ketobacter	KD4-96	0.649469	3.54385e-13	9.94157e-12
Surface	chryseobacterium	CL500-3	0.649406	3.56879e-13	9.99387e-12
Surface	corynebacterium	Seonamhaeicola	0.649188	3.65569e-13	1.02192e-11
Surface	bdellovibrio	Candidatus_Kaiserbacteria	0.648368	4.00101e-13	1.11649e-11
Surface	exiguobacterium	Chryseomicrobium	0.648325	4.01982e-13	1.11977e-11
Surface	paracoccus	Lysobacter	0.648074	4.1323e-13	1.14908e-11
Surface	corynebacterium	Sva0996_marine_group	0.647119	4.58849e-13	1.27371e-11
Surface	kocuria	Luteolibacter	0.646516	4.9016e-13	1.35825e-11
Surface	novosphingobium	OM27_clade	0.645907	5.23836e-13	1.44904e-11
Surface	ketobacter	HOC36	0.645709	5.3525e-13	1.47804e-11
Surface	bacteroides	Methylomonas	0.645655	5.38414e-13	1.48419e-11
Surface	bdellovibrio	Fluviicola	0.644392	6.17547e-13	1.69938e-11
Surface	psychrobacter	Aquibacter	0.643903	6.51155e-13	1.78876e-11
Surface	brevundimonas	Sphingorhabdus	0.643716	6.64438e-13	1.8221e-11
Surface	brevundimonas	Hyphomicrobium	0.643523	6.78473e-13	1.85738e-11
Surface	bacteroides	Edaphobaculum	0.642747	7.37657e-13	2.01592e-11
Surface	bdellovibrio	Ga0077536	0.642579	7.51183e-13	2.04936e-11
Surface	brevundimonas	alphaI_cluster	0.642324	7.72044e-13	2.10266e-11
Surface	sphingomonas	Nitrospira	0.641518	8.41868e-13	2.2889e-11
Surface	pseudoalteromonas	Puniceispirillales	0.641222	8.69012e-13	2.35866e-11
Surface	sphingomonas	Cutibacterium	0.640884	9.00981e-13	2.44126e-11
Surface	pseudomonas	Pseudophaeobacter	0.640751	9.13923e-13	2.47211e-11
Surface	pseudomonas	Hanstruepera	0.640383	9.50573e-13	2.56687e-11
Surface	psychrobacter	Tenacibaculum	0.639853	1.00589e-12	2.71163e-11
Surface	brevundimonas	Phenylobacterium	0.639811	1.01039e-12	2.71914e-11
Surface	bacteroides	Woesearchaeales	0.639584	1.03515e-12	2.78108e-11
Surface	ketobacter	Halioxenophilus	0.639168	1.08201e-12	2.90207e-11
Surface	chryseobacterium	Candidatus_Nomurabacteria	0.638876	1.11601e-12	2.98819e-11
Surface	kocuria	Candidatus_Megaira	0.638132	1.20769e-12	3.22824e-11
Surface	bdellovibrio	Crenothrix	0.637115	1.34477e-12	3.58862e-11
Surface	bdellovibrio	Bryobacter	0.635928	1.52375e-12	4.05942e-11
Surface	vibrio	Candidatus_Endobugula	0.635866	1.53378e-12	4.07929e-11
Surface	ketobacter	Desulfobulbus	0.63545	1.60221e-12	4.25415e-11
Surface	brevundimonas	uncultured	0.635014	1.6771e-12	4.44557e-11
Surface	gordonia	Stenotrophobacter	0.634753	1.72364e-12	4.56134e-11
Surface	sphingomonas	Pir4_lineage	0.633263	2.01356e-12	5.31968e-11
Surface	mycobacterium	LiUU-11-161	0.633172	2.03265e-12	5.3612e-11
Surface	sphingomonas	Runella	0.63302	2.06512e-12	5.43779e-11
Surface	bdellovibrio	Pedomicrobium	0.632909	2.08889e-12	5.4913e-11
Surface	brevundimonas	Devosia	0.632491	2.18167e-12	5.72572e-11
Surface	nocardioides	Marinobacterium	0.632432	2.19513e-12	5.75152e-11
Surface	novosphingobium	Chryseolinea	0.632065	2.28009e-12	5.96429e-11
Surface	brevundimonas	Hyphomonas	0.630501	2.68016e-12	6.99928e-11
Surface	bacteroides	Hypnocyclicus	0.630173	2.77221e-12	7.22778e-11
Surface	polyangium	Candidatus_Microthrix	0.629675	2.91771e-12	7.59467e-11
Surface	polyangium	Pedobacter	0.629624	2.93312e-12	7.62228e-11
Surface	flavobacterium	env.OPS_17	0.629284	3.03731e-12	7.88013e-11
Surface	chryseobacterium	Berkelbacteria	0.629242	3.05023e-12	7.90075e-11
Surface	polyangium	Blfdi19	0.629174	3.07172e-12	7.94345e-11
Surface	nocardioides	Gillisia	0.628251	3.37623e-12	8.71672e-11
Surface	ketobacter	Lutibacter	0.627011	3.831e-12	9.85877e-11
Surface	kocuria	Subgroup_9	0.627025	3.82554e-12	9.85877e-11
Surface	novosphingobium	Schlesneria	0.626838	3.89894e-12	1.00174e-10
Surface	photobacterium	Alteromonadaceae	0.62576	4.34999e-12	1.10301e-10
Surface	photobacterium	Coleofasciculus_PCC-7420	0.62576	4.34999e-12	1.10301e-10
Surface	photobacterium	Marinagarivorans	0.62576	4.34999e-12	1.10301e-10
Surface	photobacterium	Marinomonas	0.62576	4.34999e-12	1.10301e-10
Surface	photobacterium	Poseidonibacter	0.62576	4.34999e-12	1.10301e-10
Surface	photobacterium	Reinekea	0.62576	4.34999e-12	1.10301e-10
Surface	photobacterium	Spirulina_P7	0.62576	4.34999e-12	1.10301e-10
Surface	pseudomonas	Kangiella	0.625747	4.35564e-12	1.10301e-10
Surface	sphingomonas	WPS-2	0.625797	4.33343e-12	1.10301e-10
Surface	polyangium	Armatimonas	0.62516	4.62188e-12	1.16857e-10
Surface	novosphingobium	Oikopleura	0.624943	4.72478e-12	1.19269e-10
Surface	pseudomonas	Cognatishimia	0.624717	4.83357e-12	1.21821e-10
Surface	sphingomonas	Vicinamibacteraceae	0.624017	5.18682e-12	1.30517e-10
Surface	bacteroides	Candidatus_Zambryskibacteria	0.623704	5.35285e-12	1.34482e-10
Surface	bdellovibrio	PeM15	0.622227	6.20765e-12	1.55711e-10
Surface	polyangium	Chthoniobacter	0.621943	6.38619e-12	1.59937e-10
Surface	brevundimonas	Pir4_lineage	0.621027	6.99682e-12	1.74954e-10
Surface	acinetobacter	Rubritalea	0.620969	7.03769e-12	1.75699e-10
Surface	sphingomonas	Schlesneria	0.620774	7.17576e-12	1.78865e-10
Surface	alcanivorax	Lentimonas	0.620352	7.48314e-12	1.86234e-10
Surface	alcanivorax	Oleiphilus	0.619788	7.9143e-12	1.96656e-10
Surface	desulfovibrio	Limibacillus	0.619706	7.97822e-12	1.97935e-10
Surface	sphingomonas	Candidatus_Bealeia	0.61958	8.07861e-12	2.00113e-10
Surface	corynebacterium	Chroococcidiopsis_PCC-6712	0.619396	8.22741e-12	2.03481e-10
Surface	microbacterium	Candidatus_Bealeia	0.619125	8.45136e-12	2.08611e-10
Surface	pseudomonas	Boseongicola	0.619113	8.46109e-12	2.08611e-10
Surface	mycobacterium	Pedomicrobium	0.619034	8.52703e-12	2.0991e-10
Surface	psychrobacter	Algivirga	0.617216	1.02008e-11	2.50725e-10
Surface	bacteroides	TM7a	0.617184	1.02333e-11	2.51136e-10
Surface	polyangium	Candidatus_Bealeia	0.617025	1.03945e-11	2.54698e-10
Surface	sphingomonas	Phaeodactylibacter	0.616182	1.12901e-11	2.76216e-10
Surface	novosphingobium	OM190	0.614917	1.27745e-11	3.12052e-10
Surface	sphingomonas	Emticicia	0.614304	1.35597e-11	3.30724e-10
Surface	novosphingobium	Candidatus_Endoecteinascidia	0.613873	1.41396e-11	3.44339e-10
Surface	polyangium	Flavihumibacter	0.613477	1.46939e-11	3.5729e-10
Surface	polyangium	A0839	0.612848	1.56166e-11	3.79144e-10
Surface	sphingomonas	SM2D12	0.612507	1.61405e-11	3.91266e-10
Surface	brevundimonas	Rhodopirellula	0.612084	1.68138e-11	4.06965e-10
Surface	flavobacterium	Aurantisolimonas	0.612004	1.69445e-11	4.09125e-10
Surface	sphingomonas	Sericytochromatia	0.611997	1.69545e-11	4.09125e-10
Surface	exiguobacterium	Planococcus	0.610903	1.88395e-11	4.5392e-10
Surface	flavobacterium	Candidatus_Zambryskibacteria	0.610663	1.92778e-11	4.63758e-10
Surface	polyangium	Phaselicystis	0.610648	1.93062e-11	4.63758e-10
Surface	vibrio	Candidatus_Amoebophilus	0.610515	1.95535e-11	4.68989e-10
Surface	brevundimonas	Tepidisphaeraceae	0.610208	2.01388e-11	4.82298e-10
Surface	brevundimonas	Fimbriiglobus	0.609822	2.0896e-11	4.99678e-10
Surface	bdellovibrio	Candidatus_Bealeia	0.609789	2.09623e-11	5.00509e-10
Surface	pseudomonas	Sulfitobacter	0.609248	2.2075e-11	5.26286e-10
Surface	corynebacterium	Rubrivirga	0.608963	2.26859e-11	5.4004e-10
Surface	psychrobacter	Sva0081_sediment_group	0.608609	2.34638e-11	5.57721e-10
Surface	aliiglaciecola	Kangiella	0.608346	2.40599e-11	5.71036e-10
Surface	aliiglaciecola	Arenicella	0.606673	2.82021e-11	6.68348e-10
Surface	flavobacterium	Sericytochromatia	0.606086	2.98127e-11	7.05462e-10
Surface	bdellovibrio	Fimbriiglobus	0.606039	2.99444e-11	7.07526e-10
Surface	desulfovibrio	Porticoccus	0.605916	3.0294e-11	7.14723e-10
Surface	oleispira	Fulvivirga	0.605077	3.27879e-11	7.72413e-10
Surface	alteromonas	Labrenzia	0.603851	3.67922e-11	8.65462e-10
Surface	aestuariibacter	Nannocystaceae	0.603758	3.71154e-11	8.71773e-10
Surface	gordonia	Fluviimonas	0.603503	3.80106e-11	8.9148e-10
Surface	psychrobacter	Roseibacillus	0.603321	3.8664e-11	9.05467e-10
Surface	novosphingobium	Parablastomonas	0.603161	3.92477e-11	9.17783e-10
Surface	flavobacterium	Muribaculaceae	0.602844	4.04283e-11	9.44002e-10
Surface	kocuria	Rubritalea	0.60254	4.15929e-11	9.69769e-10
Surface	brevundimonas	Mitochondria	0.602042	4.35724e-11	1.01443e-09
Surface	chryseobacterium	Candidatus_Adlerbacteria	0.601942	4.39794e-11	1.02241e-09
Surface	mycobacterium	Phenylobacterium	0.601737	4.4826e-11	1.04057e-09
Surface	photobacterium	Kordia	0.600502	5.02754e-11	1.16536e-09
Surface	desulfovibrio	Limibaculum	0.600383	5.08317e-11	1.17654e-09
Surface	chitinophaga	GW2011_GWC1_47_15	0.600236	5.15297e-11	1.19096e-09
Surface	flavobacterium	Clostridium_sensu_stricto_7	0.599772	5.379e-11	1.24139e-09
Surface	psychrobacter	Boseongicola	0.599078	5.73462e-11	1.32154e-09
Surface	polyangium	Mitochondria	0.59856	6.01515e-11	1.38418e-09
Surface	novosphingobium	LiUU-11-161	0.598508	6.04409e-11	1.38883e-09
Surface	vibrio	JGI_0000069-P22	0.598411	6.09798e-11	1.39919e-09
Surface	brevundimonas	Fluviicola	0.598301	6.16021e-11	1.41143e-09
Surface	streptococcus	Sva0996_marine_group	0.598276	6.17451e-11	1.41266e-09
Surface	kocuria	Rhodothermaceae	0.598165	6.23768e-11	1.42506e-09
Surface	vibrio	Alkalimarinus	0.597938	6.36897e-11	1.45297e-09
Surface	photobacterium	Arenicella	0.597472	6.64731e-11	1.51429e-09
Surface	pseudoalteromonas	Chloroplast	0.596987	6.94945e-11	1.58085e-09
Surface	psychrobacter	Flavirhabdus	0.596707	7.1302e-11	1.61965e-09
Surface	alcanivorax	Fulvivirga	0.596342	7.37226e-11	1.67224e-09
Surface	microbacterium	Blfdi19	0.596147	7.5047e-11	1.69985e-09
Surface	aliiglaciecola	Paraglaciecola	0.595589	7.89648e-11	1.78604e-09
Surface	sphingomonas	Crenothrix	0.595241	8.15019e-11	1.84081e-09
Surface	aestuariibacter	Rubricoccus	0.595129	8.23385e-11	1.85706e-09
Surface	desulfovibrio	Actibacterium	0.594983	8.34415e-11	1.87927e-09
Surface	desulfovibrio	Nitrospina	0.594967	8.35648e-11	1.87938e-09
Surface	kocuria	Granulosicoccus	0.594807	8.479e-11	1.90424e-09
Surface	brevundimonas	Pedomicrobium	0.594736	8.53361e-11	1.91379e-09
Surface	flavobacterium	PeM15	0.594531	8.6942e-11	1.94706e-09
Surface	novosphingobium	Armatimonas	0.593965	9.1519e-11	2.04667e-09
Surface	polyangium	Candidatus_Obscuribacter	0.593718	9.35876e-11	2.08999e-09
Surface	chitinophaga	Aurantisolimonas	0.593444	9.59379e-11	2.13947e-09
Surface	vibrio	Fulvivirga	0.593421	9.61384e-11	2.14093e-09
Surface	ketobacter	Woeseia	0.592336	1.06037e-10	2.35806e-09
Surface	corynebacterium	Dojkabacteria	0.592086	1.08449e-10	2.40833e-09
Surface	bdellovibrio	Haliangium	0.59106	1.18923e-10	2.63724e-09
Surface	polyangium	BD7-11	0.590838	1.21319e-10	2.68662e-09
Surface	brevundimonas	Phreatobacter	0.590592	1.24021e-10	2.74263e-09
Surface	aestuariibacter	Algivirga	0.590178	1.28701e-10	2.84216e-09
Surface	chryseobacterium	Arcobacter	0.589925	1.31643e-10	2.90309e-09
Surface	bdellovibrio	Rhodopirellula	0.589675	1.3462e-10	2.96462e-09
Surface	novosphingobium	Tabrizicola	0.589618	1.35305e-10	2.97557e-09
Surface	brevundimonas	Solitalea	0.589215	1.40254e-10	3.08015e-09
Surface	bdellovibrio	Lacibacter	0.588362	1.51323e-10	3.31865e-09
Surface	bdellovibrio	Methyloglobulus	0.588123	1.54572e-10	3.38522e-09
Surface	brevundimonas	Margulisbacteria	0.587845	1.58433e-10	3.46501e-09
Surface	kocuria	Dadabacteriales	0.587156	1.68414e-10	3.67824e-09
Surface	brevundimonas	AKYH767	0.58685	1.73033e-10	3.77392e-09
Surface	photobacterium	Candidatus_Endobugula	0.585675	1.91943e-10	4.18061e-09
Surface	desulfovibrio	Cyanobium_PCC-6307	0.585424	1.96235e-10	4.26825e-09
Surface	brevundimonas	Zavarzinella	0.585217	1.99847e-10	4.34086e-09
Surface	desulfovibrio	Fusibacter	0.584713	2.08882e-10	4.53091e-09
Surface	gordonia	Sericytochromatia	0.584164	2.19188e-10	4.74799e-09
Surface	kocuria	Planococcus	0.583383	2.34699e-10	5.07705e-09
Surface	bdellovibrio	Mitochondria	0.582889	2.45056e-10	5.29388e-09
Surface	exiguobacterium	Lysobacter	0.581886	2.67417e-10	5.76908e-09
Surface	pseudomonas	Marivirga	0.581769	2.70159e-10	5.82032e-09
Surface	polyangium	Gemmatimonas	0.581384	2.79342e-10	6.01001e-09
Surface	streptococcus	Cloacibacterium	0.581082	2.86757e-10	6.16121e-09
Surface	vibrio	Oleibacter	0.581053	2.87487e-10	6.16854e-09
Surface	pseudomonas	Methylotenera	0.580712	2.96117e-10	6.34514e-09
Surface	sphingomonas	Methyloglobulus	0.580561	3.00007e-10	6.41983e-09
Surface	brevundimonas	vadinHA49	0.579585	3.264e-10	6.91228e-09
Surface	pseudoalteromonas	Alteromonadaceae	0.579582	3.26503e-10	6.91228e-09
Surface	pseudoalteromonas	Coleofasciculus_PCC-7420	0.579582	3.26503e-10	6.91228e-09
Surface	pseudoalteromonas	Marinagarivorans	0.579582	3.26503e-10	6.91228e-09
Surface	pseudoalteromonas	Marinomonas	0.579582	3.26503e-10	6.91228e-09
Surface	pseudoalteromonas	Poseidonibacter	0.579582	3.26503e-10	6.91228e-09
Surface	pseudoalteromonas	Reinekea	0.579582	3.26503e-10	6.91228e-09
Surface	pseudoalteromonas	Spirulina_P7	0.579582	3.26503e-10	6.91228e-09
Surface	bacteroides	Gracilibacteria	0.579542	3.27623e-10	6.92635e-09
Surface	sphingomonas	Candidatus_Solibacter	0.579527	3.2804e-10	6.92635e-09
Surface	psychrobacter	Marinicella	0.577646	3.8566e-10	8.13216e-09
Surface	brevundimonas	Fluviimonas	0.577168	4.01757e-10	8.46034e-09
Surface	novosphingobium	Tepidisphaera	0.5762	4.36399e-10	9.17767e-09
Surface	streptococcus	Limibaculum	0.575735	4.54058e-10	9.53642e-09
Surface	chryseobacterium	Candidatus_Magasanikbacteria	0.574533	5.02907e-10	1.05484e-08
Surface	bacteroides	Absconditabacteriales_(SR1)	0.574398	5.0871e-10	1.06561e-08
Surface	sphingomonas	Solitalea	0.574229	5.16044e-10	1.07955e-08
Surface	flavobacterium	Woesearchaeales	0.574139	5.19996e-10	1.08638e-08
Surface	mycobacterium	Arcobacter	0.573682	5.40486e-10	1.1277e-08
Surface	novosphingobium	Arcicella	0.573204	5.62771e-10	1.17266e-08
Surface	aliiglaciecola	Marixanthomonas	0.572216	6.11689e-10	1.27181e-08
Surface	novosphingobium	Fluviicola	0.57221	6.11958e-10	1.27181e-08
Surface	novosphingobium	Candidatus_Paracaedibacter	0.571994	6.23196e-10	1.29348e-08
Surface	chryseobacterium	Candidatus_Komeilibacteria	0.571578	6.45355e-10	1.33772e-08
Surface	aliiglaciecola	Lutimonas	0.571519	6.48591e-10	1.34268e-08
Surface	mycobacterium	Gracilibacteria	0.570871	6.84808e-10	1.4158e-08
Surface	aestuariibacter	Nautella	0.57066	6.97017e-10	1.43917e-08
Surface	mycobacterium	45677	0.569978	7.37948e-10	1.52171e-08
Surface	psychrobacter	Persicirhabdus	0.569684	7.56259e-10	1.55744e-08
Surface	streptococcus	Brachymonas	0.56958	7.62872e-10	1.56903e-08
Surface	sphingomonas	Mitochondria	0.569455	7.70902e-10	1.58349e-08
Surface	kocuria	Sva0081_sediment_group	0.56938	7.75739e-10	1.59137e-08
Surface	pseudomonas	Flavobacteriaceae	0.569084	7.95076e-10	1.62893e-08
Surface	mycobacterium	Tepidisphaera	0.56904	7.97992e-10	1.6328e-08
Surface	chryseobacterium	Candidatus_Zambryskibacteria	0.568844	8.11107e-10	1.6575e-08
Surface	novosphingobium	Bradyrhizobium	0.568814	8.13158e-10	1.65955e-08
Surface	novosphingobium	Sphingorhabdus	0.567742	8.88908e-10	1.81182e-08
Surface	brevundimonas	Ga0077536	0.567716	8.90805e-10	1.81336e-08
Surface	ketobacter	Cyanobium_PCC-6307	0.567354	9.17963e-10	1.86625e-08
Surface	psychrobacter	Sulfitobacter	0.567056	9.40863e-10	1.91036e-08
Surface	nocardioides	Aureispira	0.566458	9.88556e-10	2.00464e-08
Surface	mycobacterium	CL500-29_marine_group	0.566123	1.01624e-09	2.05815e-08
Surface	novosphingobium	Caenarcaniphilales	0.565591	1.06178e-09	2.14763e-08
Surface	brevundimonas	Candidatus_Bealeia	0.565551	1.06534e-09	2.15209e-08
Surface	chryseobacterium	Candidatus_Planktophila	0.564718	1.14084e-09	2.30168e-08
Surface	novosphingobium	WD2101_soil_group	0.564631	1.14898e-09	2.31516e-08
Surface	brevundimonas	Arcicella	0.564218	1.18853e-09	2.39182e-08
Surface	acinetobacter	Rhodothermaceae	0.564001	1.20984e-09	2.43163e-08
Surface	brevundimonas	Pedobacter	0.563722	1.23779e-09	2.48466e-08
Surface	acinetobacter	Thalassococcus	0.563052	1.30749e-09	2.62125e-08
Surface	bdellovibrio	Sericytochromatia	0.56281	1.33364e-09	2.67031e-08
Surface	novosphingobium	Mesorhizobium	0.56175	1.45378e-09	2.90718e-08
Surface	mycobacterium	Chryseolinea	0.561496	1.48408e-09	2.96406e-08
Surface	novosphingobium	Reyranella	0.561262	1.51263e-09	3.01728e-08
Surface	chitinophaga	Sphingobium	0.560999	1.54518e-09	3.07834e-08
Surface	brevundimonas	Rhizorhapis	0.560347	1.62907e-09	3.23735e-08
Surface	mycobacterium	Pir4_lineage	0.560362	1.6271e-09	3.23735e-08
Surface	corynebacterium	A4b	0.559453	1.75102e-09	3.47533e-08
Surface	chryseobacterium	Candidatus_Peregrinibacteria	0.558918	1.8282e-09	3.62398e-08
Surface	bdellovibrio	Algoriphagus	0.558826	1.84185e-09	3.6465e-08
Surface	photobacterium	Candidatus_Amoebophilus	0.558704	1.85989e-09	3.67763e-08
Surface	alteromonas	Denitromonas	0.55816	1.94317e-09	3.83752e-08
Surface	novosphingobium	Abditibacterium	0.557346	2.07419e-09	4.09118e-08
Surface	gordonia	WPS-2	0.557229	2.09374e-09	4.12461e-08
Surface	bacteroides	Vampirovibrionales	0.556922	2.14589e-09	4.2221e-08
Surface	brevundimonas	BD7-11	0.556874	2.15403e-09	4.23288e-08
Surface	flavobacterium	Hypnocyclicus	0.556763	2.17331e-09	4.2655e-08
Surface	flavobacterium	Prevotella	0.556731	2.17891e-09	4.27119e-08
Surface	pseudoalteromonas	Moraxellaceae	0.556523	2.21545e-09	4.33748e-08
Surface	bdellovibrio	Mycoplasma	0.556432	2.23149e-09	4.36349e-08
Surface	pseudomonas	Persicirhabdus	0.555524	2.39925e-09	4.68577e-08
Surface	bdellovibrio	Reyranella	0.554975	2.50618e-09	4.88859e-08
Surface	pseudomonas	Arenicella	0.554711	2.55947e-09	4.98641e-08
Surface	polyangium	Rhodobacter	0.554656	2.57068e-09	5.00211e-08
Surface	vibrio	Sva1033	0.554589	2.58425e-09	5.02237e-08
Surface	alteromonas	Teredinibacter	0.554486	2.60549e-09	5.05746e-08
Surface	pseudomonas	Olleya	0.554104	2.68572e-09	5.20683e-08
Surface	ketobacter	Labrenzia	0.553957	2.71724e-09	5.26082e-08
Surface	sphingomonas	Phenylobacterium	0.553943	2.7202e-09	5.26082e-08
Surface	novosphingobium	Cutibacterium	0.553627	2.7891e-09	5.3875e-08
Surface	bacillus	Deinococcus	0.553565	2.80269e-09	5.40718e-08
Surface	corynebacterium	Truepera	0.553522	2.8123e-09	5.41257e-08
Surface	photobacterium	Paraspirulinaceae	0.553534	2.80971e-09	5.41257e-08
Surface	polyangium	env.OPS_17	0.553082	2.91186e-09	5.5974e-08
Surface	chryseobacterium	SH3-11	0.553051	2.91906e-09	5.60445e-08
Surface	ketobacter	Nitrospina	0.55238	3.07782e-09	5.90213e-08
Surface	pseudomonas	Subgroup_23	0.552007	3.16955e-09	6.0707e-08
Surface	mycobacterium	Desulfopila	0.550978	3.4363e-09	6.57368e-08
Surface	photobacterium	JGI_0000069-P22	0.550589	3.54292e-09	6.76949e-08
Surface	pseudomonas	Rhodovulum	0.550526	3.56039e-09	6.79469e-08
Surface	aliiglaciecola	Algibacter	0.550509	3.56518e-09	6.79568e-08
Surface	mycobacterium	Methylomonas	0.550177	3.6589e-09	6.96595e-08
Surface	polyangium	Clostridium_sensu_stricto_7	0.549742	3.7857e-09	7.19872e-08
Surface	bdellovibrio	Devosia	0.549399	3.88819e-09	7.38477e-08
Surface	flavobacterium	Rhodobacter	0.54891	4.03959e-09	7.66315e-08
Surface	pseudomonas	Polaribacter	0.548573	4.14673e-09	7.85702e-08
Surface	bdellovibrio	Phenylobacterium	0.548251	4.25189e-09	8.04667e-08
Surface	sphingomonas	45677	0.547439	4.52888e-09	8.56067e-08
Surface	sphingomonas	Lacibacter	0.547241	4.59864e-09	8.68219e-08
Surface	alteromonas	HOC36	0.54705	4.66746e-09	8.80165e-08
Surface	novosphingobium	Fluviimonas	0.54671	4.79187e-09	9.02555e-08
Surface	mycobacterium	Lacunisphaera	0.546377	4.91681e-09	9.2499e-08
Surface	ketobacter	Luteivirga	0.546275	4.95556e-09	9.31176e-08
Surface	novosphingobium	Lineage_IIb	0.54545	5.28125e-09	9.91201e-08
Surface	bdellovibrio	SM2D12	0.545225	5.37355e-09	1.00733e-07
Surface	sphingomonas	OM190	0.544969	5.48042e-09	1.02616e-07
Surface	polyangium	Stenotrophobacter	0.544616	5.63149e-09	1.0532e-07
Surface	aliiglaciecola	Gillisia	0.544145	5.83844e-09	1.09062e-07
Surface	pseudoalteromonas	Candidatus_Endobugula	0.544112	5.85363e-09	1.09217e-07
Surface	alteromonas	Cloacibacterium	0.543751	6.01787e-09	1.12018e-07
Surface	sphingomonas	Arcicella	0.543765	6.01143e-09	1.12018e-07
Surface	polyangium	Opitutus	0.543585	6.0946e-09	1.13314e-07
Surface	chitinophaga	Arcicella	0.543518	6.12623e-09	1.13769e-07
Surface	bdellovibrio	vadinHA49	0.543429	6.16782e-09	1.14407e-07
Surface	sphingomonas	Omnitrophales	0.5431	6.32505e-09	1.17187e-07
Surface	brevundimonas	Pirellula	0.542697	6.5226e-09	1.20706e-07
Surface	polyangium	Ferruginibacter	0.542229	6.7597e-09	1.24948e-07
Surface	brevundimonas	DEV114	0.542076	6.83934e-09	1.26273e-07
Surface	ketobacter	Celeribacter	0.541633	7.07404e-09	1.30455e-07
Surface	mycobacterium	Allorhizobium-Neorhizobium-Pararhizobium-Rhizobium	0.541186	7.31856e-09	1.34711e-07
Surface	sphingomonas	Tabrizicola	0.54118	7.32183e-09	1.34711e-07
Surface	acinetobacter	Fictibacillus	0.54036	7.7919e-09	1.43194e-07
Surface	polyangium	Solitalea	0.54011	7.94059e-09	1.45758e-07
Surface	kocuria	Methyloceanibacter	0.539594	8.25691e-09	1.51389e-07
Surface	corynebacterium	Blastocatella	0.538834	8.74428e-09	1.6014e-07
Surface	gordonia	Mycoplasma	0.538794	8.77089e-09	1.60443e-07
Surface	ketobacter	Limibacillus	0.538742	8.80489e-09	1.60879e-07
Surface	mycobacterium	A0839	0.537757	9.48226e-09	1.73057e-07
Surface	aliiglaciecola	Ulvibacter	0.536981	1.00512e-08	1.83229e-07
Surface	mycobacterium	Fimbriimonadaceae	0.536749	1.02268e-08	1.86218e-07
Surface	brevundimonas	SH-PL14	0.536622	1.03249e-08	1.87788e-07
Surface	alteromonas	Fulvivirga	0.53656	1.03732e-08	1.8845e-07
Surface	sphingomonas	Candidatus_Kaiserbacteria	0.536295	1.05808e-08	1.92002e-07
Surface	corynebacterium	Maritalea	0.536151	1.06947e-08	1.93847e-07
Surface	pseudomonas	MBAE14	0.536065	1.07639e-08	1.9488e-07
Surface	brevundimonas	Crenothrix	0.535959	1.08498e-08	1.96211e-07
Surface	mycobacterium	Devosia	0.535772	1.10019e-08	1.98736e-07
Surface	aliiglaciecola	Boseongicola	0.534837	1.17962e-08	2.12841e-07
Surface	oleispira	Ekhidna	0.534746	1.18766e-08	2.14048e-07
Surface	novosphingobium	Aurantisolimonas	0.534464	1.21281e-08	2.18334e-07
Surface	polyangium	Prosthecobacter	0.534429	1.21594e-08	2.18649e-07
Surface	mycobacterium	Blastopirellula	0.533963	1.25879e-08	2.26098e-07
Surface	bdellovibrio	Solitalea	0.533448	1.30772e-08	2.3462e-07
Surface	gordonia	Deinococcus	0.532719	1.38025e-08	2.47354e-07
Surface	vibrio	B2M28	0.532456	1.40729e-08	2.51915e-07
Surface	psychrobacter	Candidatus_Megaira	0.532206	1.43357e-08	2.56331e-07
Surface	bdellovibrio	Arcicella	0.531652	1.49328e-08	2.66707e-07
Surface	photobacterium	Halioglobus	0.531107	1.55443e-08	2.77317e-07
Surface	flavobacterium	Dinghuibacter	0.531028	1.56344e-08	2.78612e-07
Surface	kocuria	Ruegeria	0.53054	1.62055e-08	2.88465e-07
Surface	pseudomonas	Ruegeria	0.530475	1.62829e-08	2.89518e-07
Surface	mycobacterium	Caulobacter	0.52976	1.71584e-08	3.04495e-07
Surface	sphingomonas	Caulobacter	0.529756	1.71636e-08	3.04495e-07
Surface	sphingomonas	Rhodovastum	0.529319	1.77207e-08	3.13677e-07
Surface	sphingomonas	vadinHA49	0.529328	1.77098e-08	3.13677e-07
Surface	novosphingobium	Armatimonadales	0.529121	1.79793e-08	3.17902e-07
Surface	pseudomonas	Sva1033	0.528847	1.83425e-08	3.23963e-07
Surface	pseudomonas	Woeseia	0.528534	1.87663e-08	3.3108e-07
Surface	aestuariibacter	Sandaracinus	0.528367	1.89954e-08	3.34436e-07
Surface	microbacterium	Longivirga	0.528365	1.89987e-08	3.34436e-07
Surface	brevundimonas	Candidatus_Solibacter	0.528233	1.91818e-08	3.37285e-07
Surface	acinetobacter	Jeotgalibacillus	0.527517	2.02088e-08	3.5495e-07
Surface	brevundimonas	SWB02	0.527097	2.08346e-08	3.65537e-07
Surface	vibrio	Woeseia	0.526937	2.10775e-08	3.69391e-07
Surface	alcanivorax	BD7-8	0.526793	2.12989e-08	3.7286e-07
Surface	mycobacterium	Pajaroellobacter	0.525422	2.35187e-08	4.11266e-07
Surface	bacteroides	hgcI_clade	0.525064	2.41353e-08	4.21584e-07
Surface	aliiglaciecola	Yoonia-Loktanella	0.525033	2.41884e-08	4.22048e-07
Surface	aliiglaciecola	Geitlerinema_PCC-7105	0.52476	2.46697e-08	4.29972e-07
Surface	polyangium	Algoriphagus	0.524726	2.47295e-08	4.30542e-07
Surface	flavobacterium	Candidatus_Finniella	0.524368	2.53751e-08	4.413e-07
Surface	pseudomonas	Anderseniella	0.5243	2.54996e-08	4.42979e-07
Surface	pseudoalteromonas	Candidatus_Amoebophilus	0.523609	2.67968e-08	4.65005e-07
Surface	gordonia	WCHB1-32	0.523067	2.78598e-08	4.82397e-07
Surface	vibrio	Muricauda	0.52308	2.78328e-08	4.82397e-07
Surface	kocuria	KI89A_clade	0.522947	2.80989e-08	4.86006e-07
Surface	novosphingobium	DEV114	0.522554	2.89004e-08	4.99325e-07
Surface	chryseobacterium	Edaphobaculum	0.522498	2.90166e-08	5.00788e-07
Surface	psychrobacter	Olleya	0.522424	2.9171e-08	5.02907e-07
Surface	mycobacterium	CCD24	0.522103	2.98473e-08	5.14007e-07
Surface	corynebacterium	Parahaliea	0.52201	3.00455e-08	5.1686e-07
Surface	streptococcus	Proteiniphilum	0.521927	3.02248e-08	5.19383e-07
Surface	psychrobacter	Robiginitalea	0.5219	3.02831e-08	5.19822e-07
Surface	aliiglaciecola	Jannaschia	0.521691	3.07393e-08	5.27082e-07
Surface	ketobacter	Blastococcus	0.521573	3.09973e-08	5.29221e-07
Surface	ketobacter	Kordiimonas	0.521573	3.09973e-08	5.29221e-07
Surface	ketobacter	Temperatibacter	0.521573	3.09973e-08	5.29221e-07
Surface	ketobacter	Terasakiella	0.521573	3.09973e-08	5.29221e-07
Surface	aliiglaciecola	Maribius	0.520676	3.30417e-08	5.62915e-07
Surface	kocuria	Filomicrobium	0.520687	3.30154e-08	5.62915e-07
Surface	lysinibacillus	Proteiniphilum	0.520563	3.33078e-08	5.66839e-07
Surface	novosphingobium	WPS-2	0.520326	3.38734e-08	5.75848e-07
Surface	mycobacterium	Edaphobaculum	0.519782	3.52076e-08	5.97889e-07
Surface	flavobacterium	WCHB1-32	0.519706	3.53969e-08	6.00462e-07
Surface	polyangium	NS9_marine_group	0.519489	3.59457e-08	6.0912e-07
Surface	polyangium	Rhizorhapis	0.51838	3.88772e-08	6.58095e-07
Surface	novosphingobium	Blastopirellula	0.518159	3.94862e-08	6.67691e-07
Surface	brevundimonas	WPS-2	0.517708	4.07614e-08	6.88521e-07
Surface	chryseobacterium	Sporichthyaceae	0.517596	4.10849e-08	6.93248e-07
Surface	sphingomonas	WD2101_soil_group	0.516785	4.3496e-08	7.33152e-07
Surface	flavobacterium	Edaphobaculum	0.516355	4.48266e-08	7.54779e-07
Surface	flavobacterium	Armatimonas	0.516255	4.51423e-08	7.59289e-07
Surface	mycobacterium	Abditibacterium	0.515961	4.60824e-08	7.74281e-07
Surface	sphingomonas	Candidatus_Endoecteinascidia	0.51554	4.74587e-08	7.96564e-07
Surface	mycobacterium	Prosthecobacter	0.515366	4.80396e-08	8.05463e-07
Surface	chryseobacterium	Snowella_0TU37S04	0.515202	4.85931e-08	8.13883e-07
Surface	brevundimonas	Armatimonadales	0.515012	4.92405e-08	8.23858e-07
Surface	polyangium	Roseimicrobium	0.514813	4.99321e-08	8.3455e-07
Surface	bacteroides	CL500-29_marine_group	0.514747	5.01607e-08	8.37488e-07
Surface	pseudoalteromonas	Thalassotalea	0.514618	5.06126e-08	8.44147e-07
Surface	novosphingobium	Defluviimonas	0.514427	5.12917e-08	8.54575e-07
Surface	sphingomonas	Abditibacterium	0.5144	5.13896e-08	8.55308e-07
Surface	bdellovibrio	Pedobacter	0.514384	5.14454e-08	8.5534e-07
Surface	chryseobacterium	Caedibacter	0.514188	5.21516e-08	8.66175e-07
Surface	pseudomonas	Marinicella	0.513959	5.29926e-08	8.79223e-07
Surface	pseudomonas	Subgroup_17	0.513821	5.35033e-08	8.8677e-07
Surface	mycobacterium	Mesorhizobium	0.513774	5.36777e-08	8.88733e-07
Surface	streptococcus	Candidatus_Riegeria	0.513488	5.47558e-08	9.05638e-07
Surface	novosphingobium	Pajaroellobacter	0.513266	5.56056e-08	9.18737e-07
Surface	desulfovibrio	Woeseia	0.513025	5.65423e-08	9.33242e-07
Surface	novosphingobium	Gracilibacteria	0.512841	5.72679e-08	9.44236e-07
Surface	pseudoalteromonas	JGI_0000069-P22	0.512255	5.96407e-08	9.82338e-07
Surface	brevundimonas	Edaphobaculum	0.511688	6.2023e-08	1.02052e-06
Surface	polyangium	Falsirhodobacter	0.511627	6.22851e-08	1.02377e-06
Surface	brevundimonas	Lacibacter	0.511575	6.25085e-08	1.02638e-06
Surface	aliiglaciecola	Aureispira	0.511398	6.32782e-08	1.03795e-06
Surface	ketobacter	Robiginitalea	0.511124	6.4486e-08	1.05667e-06
Surface	novosphingobium	SAR324_clade(Marine_group_B)	0.510699	6.64005e-08	1.08691e-06
Surface	chryseobacterium	Woesearchaeales	0.510194	6.87495e-08	1.12421e-06
Surface	gordonia	Armatimonas	0.510005	6.96451e-08	1.13768e-06
Surface	corynebacterium	Nitriliruptoraceae	0.509794	7.06628e-08	1.15312e-06
Surface	aliiglaciecola	Flavirhabdus	0.509488	7.21632e-08	1.17639e-06
Surface	bdellovibrio	Mesorhizobium	0.509452	7.2342e-08	1.1781e-06
Surface	sphingomonas	CCD24	0.509071	7.42552e-08	1.20802e-06
Surface	mycobacterium	Paludibaculum	0.508695	7.6189e-08	1.23821e-06
Surface	mycobacterium	Subdoligranulum	0.50859	7.67381e-08	1.24586e-06
Surface	bdellovibrio	Candidatus_Solibacter	0.508132	7.91802e-08	1.28419e-06
Surface	novosphingobium	Tessaracoccus	0.508002	7.98853e-08	1.29431e-06
Surface	pseudoalteromonas	Woeseia	0.507868	8.06181e-08	1.30485e-06
Surface	sphingomonas	Bradyrhizobium	0.507497	8.26852e-08	1.33694e-06
Surface	brevundimonas	Bryobacter	0.507467	8.28518e-08	1.33827e-06
Surface	mycobacterium	Omnitrophales	0.506742	8.70442e-08	1.40456e-06
Surface	mycobacterium	Ferruginibacter	0.505841	9.25339e-08	1.49163e-06
Surface	alteromonas	Subgroup_10	0.505162	9.68868e-08	1.56021e-06
Surface	psychrobacter	Eudoraea	0.504474	1.01495e-07	1.63277e-06
Surface	polyangium	Sphingorhabdus	0.503513	1.08286e-07	1.74024e-06
Surface	mycobacterium	Gaiella	0.503341	1.09542e-07	1.75865e-06
Surface	bdellovibrio	Methylovulum	0.503241	1.10286e-07	1.76882e-06
Surface	bdellovibrio	alphaI_cluster	0.502373	1.16899e-07	1.87297e-06
Surface	flavobacterium	Emticicia	0.502323	1.17296e-07	1.87744e-06
Surface	bacillus	Fictibacillus	0.502177	1.18443e-07	1.89389e-06
Surface	alcanivorax	Subgroup_21	0.502129	1.1883e-07	1.89816e-06
Surface	novosphingobium	Candidatus_Microthrix	0.501944	1.20311e-07	1.9199e-06
Surface	lysinibacillus	Dojkabacteria	0.501794	1.21525e-07	1.93732e-06
Surface	mycobacterium	AKYH767	0.501453	1.24325e-07	1.97997e-06
Surface	brevundimonas	LiUU-11-161	0.501345	1.25222e-07	1.99226e-06
Surface	bdellovibrio	45677	0.501069	1.27554e-07	2.02732e-06
Surface	photobacterium	Olleya	0.500569	1.31884e-07	2.09405e-06
Surface	oleispira	Subgroup_21	0.500439	1.3303e-07	2.11014e-06
Surface	ketobacter	Sphingomicrobium	0.50033	1.33997e-07	2.12335e-06
Surface	sphingomonas	Chryseolinea	0.499477	1.41819e-07	2.24507e-06
Surface	novosphingobium	Emticicia	0.499344	1.43077e-07	2.26272e-06
Surface	flavobacterium	Absconditabacteriales_(SR1)	0.499148	1.44948e-07	2.29004e-06
Surface	polyangium	WPS-2	0.49876	1.48727e-07	2.34741e-06
Surface	mycobacterium	PeM15	0.497922	1.57207e-07	2.47878e-06
Surface	brevundimonas	Candidatus_Campbellbacteria	0.497333	1.6344e-07	2.5745e-06
Surface	pseudomonas	Roseovarius	0.49728	1.64008e-07	2.58089e-06
Surface	bdellovibrio	AKYH767	0.497235	1.645e-07	2.58498e-06
Surface	desulfovibrio	KD4-96	0.497226	1.64593e-07	2.58498e-06
Surface	bacteroides	Pseudarcobacter	0.496725	1.70119e-07	2.66912e-06
Surface	pseudomonas	Fulvivirga	0.496656	1.70897e-07	2.67867e-06
Surface	microbacterium	Aestuariimicrobium	0.496489	1.72787e-07	2.70563e-06
Surface	chryseobacterium	Kapabacteriales	0.495932	1.79232e-07	2.80379e-06
Surface	polyangium	KD3-93	0.494974	1.9085e-07	2.98259e-06
Surface	photobacterium	Eudoraea	0.494732	1.93888e-07	3.0271e-06
Surface	brevundimonas	Tabrizicola	0.49451	1.96726e-07	3.06839e-06
Surface	pseudomonas	Paraspirulinaceae	0.494384	1.98351e-07	3.09069e-06
Surface	sphingomonas	OM27_clade	0.494128	2.01693e-07	3.13968e-06
Surface	lysinibacillus	Truepera	0.494	2.03395e-07	3.16308e-06
Surface	mycobacterium	SWB02	0.492766	2.20417e-07	3.41719e-06
Surface	pseudomonas	67-14	0.492753	2.20596e-07	3.41719e-06
Surface	pseudomonas	Carnobacterium	0.492753	2.20596e-07	3.41719e-06
Surface	pseudomonas	Maritimimonas	0.492753	2.20596e-07	3.41719e-06
Surface	psychrobacter	Croceitalea	0.492394	2.25805e-07	3.49448e-06
Surface	pseudomonas	Puniceispirillales	0.49235	2.26456e-07	3.50114e-06
Surface	sphingomonas	DEV008	0.492315	2.26966e-07	3.50561e-06
Surface	novosphingobium	Rhizorhapis	0.492211	2.28501e-07	3.52589e-06
Surface	bdellovibrio	Margulisbacteria	0.492068	2.30633e-07	3.55533e-06
Surface	vibrio	Chloroplast	0.491874	2.33556e-07	3.5969e-06
Surface	lysinibacillus	Nitriliruptoraceae	0.49099	2.47316e-07	3.80511e-06
Surface	sphingomonas	Algoriphagus	0.490805	2.50279e-07	3.84698e-06
Surface	polyangium	Paludibaculum	0.490436	2.5632e-07	3.93602e-06
Surface	novosphingobium	Planctopirus	0.489675	2.69197e-07	4.12977e-06
Surface	gordonia	Mitochondria	0.489632	2.69943e-07	4.13721e-06
Surface	polyangium	Sphingopyxis	0.489612	2.70298e-07	4.13866e-06
Surface	aestuariibacter	SS1-B-09-64	0.489513	2.72025e-07	4.16109e-06
Surface	mycobacterium	NS9_marine_group	0.489364	2.74636e-07	4.19699e-06
Surface	desulfovibrio	Blastococcus	0.48914	2.7862e-07	4.24154e-06
Surface	desulfovibrio	Kordiimonas	0.48914	2.7862e-07	4.24154e-06
Surface	desulfovibrio	Temperatibacter	0.48914	2.7862e-07	4.24154e-06
Surface	desulfovibrio	Terasakiella	0.48914	2.7862e-07	4.24154e-06
Surface	bdellovibrio	Caenarcaniphilales	0.488692	2.86752e-07	4.36116e-06
Surface	flavobacterium	Sphingorhabdus	0.488632	2.87874e-07	4.37403e-06
Surface	mycobacterium	Macellibacteroides	0.488243	2.95133e-07	4.48003e-06
Surface	sphingomonas	Margulisbacteria	0.487967	3.00398e-07	4.5556e-06
Surface	mycobacterium	Ga0077536	0.487635	3.06852e-07	4.64904e-06
Surface	brevundimonas	Caulobacter	0.487235	3.1479e-07	4.76477e-06
Surface	pseudoalteromonas	Sva1033	0.485126	3.60026e-07	5.44427e-06
Surface	mycobacterium	Hirschia	0.48509	3.60847e-07	5.4515e-06
Surface	streptococcus	Hahella	0.484994	3.63064e-07	5.47978e-06
Surface	gordonia	Margulisbacteria	0.483497	3.99117e-07	6.0125e-06
Surface	pseudomonas	Flavirhabdus	0.483508	3.98842e-07	6.0125e-06
Surface	bdellovibrio	Lineage_IIb	0.482799	4.17088e-07	6.27133e-06
Surface	mycobacterium	SAR324_clade(Marine_group_B)	0.482808	4.16852e-07	6.27133e-06
Surface	photobacterium	Woeseia	0.482602	4.22296e-07	6.34363e-06
Surface	polyangium	SH-PL14	0.482241	4.31984e-07	6.48303e-06
Surface	aliiglaciecola	Marinicella	0.482169	4.33951e-07	6.5064e-06
Surface	brevundimonas	45677	0.481723	4.46268e-07	6.68476e-06
Surface	paracoccus	Planococcus	0.48119	4.61455e-07	6.90573e-06
Surface	pseudomonas	Filomicrobium	0.481051	4.65475e-07	6.95934e-06
Surface	flavobacterium	Sphingobium	0.480762	4.73986e-07	7.07992e-06
Surface	ketobacter	Ruegeria	0.480441	4.83601e-07	7.21675e-06
Surface	streptococcus	Microbulbifer	0.479788	5.03713e-07	7.50981e-06
Surface	novosphingobium	Turneriella	0.479755	5.0476e-07	7.51836e-06
Surface	mycobacterium	Terrimonas	0.479632	5.08657e-07	7.56932e-06
Surface	sphingomonas	45985	0.479525	5.12064e-07	7.61288e-06
Surface	flavobacterium	IMCC26134	0.479193	5.22766e-07	7.76471e-06
Surface	brevundimonas	Absconditabacteriales_(SR1)	0.479091	5.26068e-07	7.80646e-06
Surface	brevundimonas	Pajaroellobacter	0.47886	5.33713e-07	7.91251e-06
Surface	novosphingobium	Algoriphagus	0.478295	5.52764e-07	8.1873e-06
Surface	novosphingobium	Sericytochromatia	0.478016	5.62427e-07	8.31596e-06
Surface	photobacterium	Actibacterium	0.478014	5.62498e-07	8.31596e-06
Surface	mycobacterium	DEV008	0.47796	5.64397e-07	8.3348e-06
Surface	sphingomonas	DEV114	0.477947	5.64822e-07	8.3348e-06
Surface	brevundimonas	CCD24	0.477755	5.71585e-07	8.42676e-06
Surface	desulfovibrio	Robiginitalea	0.477183	5.92211e-07	8.72161e-06
Surface	novosphingobium	Flectobacillus	0.47717	5.92683e-07	8.72161e-06
Surface	gordonia	Chthoniobacter	0.477145	5.93603e-07	8.72707e-06
Surface	brevundimonas	SH3-11	0.47673	6.09037e-07	8.94568e-06
Surface	streptococcus	Deinococcus	0.475848	6.43103e-07	9.43733e-06
Surface	novosphingobium	S085	0.475775	6.45972e-07	9.47068e-06
Surface	pseudoalteromonas	Marivirga	0.475706	6.48749e-07	9.50262e-06
Surface	psychrobacter	Pseudofulvibacter	0.475047	6.7559e-07	9.88665e-06
Surface	flavobacterium	NS9_marine_group	0.474679	6.91001e-07	1.01029e-05
Surface	chryseobacterium	Candidatus_Falkowbacteria	0.474388	7.03484e-07	1.02759e-05
Surface	flavobacterium	Rhizorhapis	0.474113	7.1541e-07	1.04405e-05
Surface	gordonia	Armatimonadales	0.473969	7.21764e-07	1.05236e-05
Surface	photobacterium	Marinicella	0.473855	7.26826e-07	1.05877e-05
Surface	pseudomonas	Roseibacillus	0.473836	7.27658e-07	1.05901e-05
Surface	polyangium	P3OB-42	0.473726	7.326e-07	1.06522e-05
Surface	photobacterium	Kangiella	0.473676	7.3483e-07	1.06749e-05
Surface	bacteroides	PeM15	0.473627	7.37015e-07	1.06968e-05
Surface	polyangium	Hyphomicrobium	0.473514	7.42139e-07	1.07614e-05
Surface	gordonia	Defluviimonas	0.473467	7.44286e-07	1.07826e-05
Surface	pseudomonas	Planococcus	0.473421	7.46378e-07	1.08031e-05
Surface	aliiglaciecola	Hoppeia	0.47294	7.68642e-07	1.11152e-05
Surface	ketobacter	Ilumatobacter	0.472643	7.82698e-07	1.13082e-05
Surface	brevundimonas	Candidatus_Kaiserbacteria	0.471943	8.1679e-07	1.179e-05
Surface	polyangium	Candidatus_Solibacter	0.471828	8.22524e-07	1.1862e-05
Surface	sphingomonas	Mycoplasma	0.470184	9.08795e-07	1.30942e-05
Surface	psychrobacter	Rhodothermaceae	0.469067	9.72204e-07	1.39952e-05
Surface	mycobacterium	uncultured	0.468961	9.78479e-07	1.40727e-05
Surface	alcanivorax	Subgroup_9	0.468882	9.83104e-07	1.41264e-05
Surface	brevundimonas	Phaeodactylibacter	0.4688	9.87989e-07	1.41838e-05
Surface	corynebacterium	Limibaculum	0.468666	9.95972e-07	1.42855e-05
Surface	microbacterium	Haliscomenobacter	0.46854	1.00359e-06	1.43818e-05
Surface	psychrobacter	Kangiella	0.468265	1.02032e-06	1.46083e-05
Surface	oleispira	Subgroup_9	0.467709	1.05499e-06	1.50911e-05
Surface	photobacterium	Methyloceanibacter	0.467327	1.07946e-06	1.54272e-05
Surface	psychrobacter	Methyloceanibacter	0.467218	1.08657e-06	1.55149e-05
Surface	mycobacterium	LD29	0.466962	1.10335e-06	1.57404e-05
Surface	flavobacterium	Chthoniobacter	0.466198	1.15493e-06	1.64466e-05
Surface	gordonia	Sphingorhabdus	0.4662	1.1548e-06	1.64466e-05
Surface	flavobacterium	Haliscomenobacter	0.466109	1.1611e-06	1.65196e-05
Surface	flavobacterium	Sphingopyxis	0.465137	1.23042e-06	1.74806e-05
Surface	novosphingobium	Rhodovastum	0.465131	1.23085e-06	1.74806e-05
Surface	bdellovibrio	Rhodovastum	0.464075	1.31059e-06	1.85966e-05
Surface	chryseobacterium	WCHB1-32	0.464035	1.31366e-06	1.86235e-05
Surface	streptococcus	A4b	0.463693	1.34058e-06	1.89882e-05
Surface	sphingomonas	Reyranella	0.463655	1.34368e-06	1.90151e-05
Surface	brevundimonas	Kouleothrix	0.46355	1.35205e-06	1.91165e-05
Surface	aestuariibacter	Hahella	0.463369	1.36664e-06	1.93056e-05
Surface	flavobacterium	Candidatus_Microthrix	0.462922	1.40327e-06	1.98054e-05
Surface	psychrobacter	Winogradskyella	0.46284	1.41005e-06	1.98834e-05
Surface	exiguobacterium	Solibacillus	0.462691	1.4225e-06	2.00412e-05
Surface	bdellovibrio	Vicinamibacteraceae	0.462536	1.43565e-06	2.02086e-05
Surface	chryseobacterium	Gracilibacteria	0.462087	1.47418e-06	2.07325e-05
Surface	acinetobacter	Pseudophaeobacter	0.461985	1.48305e-06	2.08388e-05
Surface	desulfovibrio	Solibacillus	0.461043	1.56759e-06	2.20073e-05
Surface	flavobacterium	Armatimonadales	0.460659	1.60342e-06	2.24904e-05
Surface	mycobacterium	Bryobacter	0.46062	1.60711e-06	2.25222e-05
Surface	mycobacterium	Hyphomicrobium	0.460573	1.6115e-06	2.25638e-05
Surface	gordonia	Crenothrix	0.459953	1.67115e-06	2.33785e-05
Surface	kocuria	Actibacter	0.45988	1.67833e-06	2.34582e-05
Surface	polyangium	Aestuariimicrobium	0.459689	1.69723e-06	2.37015e-05
Surface	brevundimonas	Flectobacillus	0.459385	1.72766e-06	2.41052e-05
Surface	corynebacterium	Portibacter	0.45879	1.78883e-06	2.49368e-05
Surface	sphingomonas	Gaiella	0.458507	1.81859e-06	2.53295e-05
Surface	sphingomonas	Candidatus_Campbellbacteria	0.458482	1.82125e-06	2.53443e-05
Surface	kocuria	Pseudophaeobacter	0.458408	1.82907e-06	2.54308e-05
Surface	bdellovibrio	Absconditabacteriales_(SR1)	0.458109	1.86124e-06	2.58555e-05
Surface	chitinophaga	IMCC26134	0.456595	2.03243e-06	2.82089e-05
Surface	flavobacterium	Fluviimonas	0.456553	2.03736e-06	2.82526e-05
Surface	novosphingobium	Mitochondria	0.455866	2.11996e-06	2.93724e-05
Surface	ketobacter	AB1	0.455837	2.12363e-06	2.93975e-05
Surface	mycobacterium	Leptotrichia	0.455472	2.16889e-06	2.99979e-05
Surface	flavobacterium	Sporichthyaceae	0.454373	2.31072e-06	3.19317e-05
Surface	polyangium	Phaeodactylibacter	0.454221	2.33104e-06	3.21846e-05
Surface	pseudomonas	Psychrosphaera	0.45314	2.48033e-06	3.4216e-05
Surface	acinetobacter	Sva0081_sediment_group	0.452738	2.53817e-06	3.49836e-05
Surface	novosphingobium	Solitalea	0.452681	2.54639e-06	3.50664e-05
Surface	photobacterium	Robiginitalea	0.452647	2.55136e-06	3.51044e-05
Surface	bdellovibrio	Nitrospira	0.451974	2.65144e-06	3.64498e-05
Surface	sphingomonas	Planctopirus	0.451927	2.6586e-06	3.65166e-05
Surface	nocardioides	Ulvibacter	0.451634	2.70352e-06	3.71016e-05
Surface	aliiglaciecola	Ilumatobacter	0.450862	2.82506e-06	3.8736e-05
Surface	flavobacterium	Reyranella	0.450296	2.91752e-06	3.99693e-05
Surface	gordonia	Longivirga	0.450214	2.93114e-06	4.01213e-05
Surface	pseudoalteromonas	Methyloceanibacter	0.449961	2.97349e-06	4.06659e-05
Surface	exiguobacterium	Paenisporosarcina	0.449577	3.03903e-06	4.14908e-05
Surface	exiguobacterium	Tumebacillus	0.449577	3.03903e-06	4.14908e-05
Surface	aliiglaciecola	Colwellia	0.449161	3.1114e-06	4.24423e-05
Surface	pseudomonas	Kordia	0.448795	3.17657e-06	4.32941e-05
Surface	kocuria	Blastococcus	0.448274	3.27148e-06	4.4435e-05
Surface	kocuria	Kordiimonas	0.448274	3.27148e-06	4.4435e-05
Surface	kocuria	Temperatibacter	0.448274	3.27148e-06	4.4435e-05
Surface	kocuria	Terasakiella	0.448274	3.27148e-06	4.4435e-05
Surface	psychrobacter	Moraxellaceae	0.448003	3.32195e-06	4.50819e-05
Surface	bacteroides	Williamwhitmaniaceae	0.447859	3.3491e-06	4.54116e-05
Surface	bacteroides	Leptotrichia	0.447819	3.35655e-06	4.54738e-05
Surface	bdellovibrio	Candidatus_Paracaedibacter	0.447796	3.3609e-06	4.54939e-05
Surface	brevundimonas	Planctopirus	0.447722	3.37494e-06	4.56451e-05
Surface	mycobacterium	Opitutus	0.447179	3.47969e-06	4.70217e-05
Surface	acinetobacter	Candidatus_Megaira	0.447149	3.48568e-06	4.70626e-05
Surface	bdellovibrio	Zavarzinella	0.446985	3.51801e-06	4.74588e-05
Surface	kocuria	Cognatishimia	0.446567	3.60156e-06	4.85447e-05
Surface	brevundimonas	Chryseolinea	0.446274	3.66123e-06	4.93071e-05
Surface	pseudomonas	Luteolibacter	0.446254	3.66544e-06	4.9322e-05
Surface	photobacterium	Actibacter	0.446204	3.67568e-06	4.94178e-05
Surface	kocuria	Zeaxanthinibacter	0.446033	3.71113e-06	4.98523e-05
Surface	microbacterium	OLB12	0.445979	3.72229e-06	4.99598e-05
Surface	photobacterium	SS1-B-09-64	0.445655	3.79044e-06	5.08316e-05
Surface	pseudomonas	Dadabacteriales	0.445508	3.82187e-06	5.12098e-05
Surface	pseudoalteromonas	Actibacterium	0.445434	3.83767e-06	5.13781e-05
Surface	flavobacterium	UKL13-1	0.445256	3.87611e-06	5.18491e-05
Surface	polyangium	Armatimonadales	0.445183	3.89207e-06	5.20187e-05
Surface	aliiglaciecola	Marinobacterium	0.444823	3.97102e-06	5.30293e-05
Surface	flavobacterium	Gemmatimonas	0.444403	4.06527e-06	5.42423e-05
Surface	bdellovibrio	Abditibacterium	0.443917	4.17686e-06	5.56845e-05
Surface	aliiglaciecola	Flavobacteriaceae	0.443676	4.2333e-06	5.63684e-05
Surface	sphingomonas	KD3-93	0.443667	4.23526e-06	5.63684e-05
Surface	mycobacterium	Vicinamibacteraceae	0.443479	4.2798e-06	5.69134e-05
Surface	pseudomonas	Oceaniserpentilla	0.443249	4.33496e-06	5.75988e-05
Surface	bdellovibrio	Chryseolinea	0.443032	4.38747e-06	5.82477e-05
Surface	sphingomonas	Pedobacter	0.442886	4.42323e-06	5.86734e-05
Surface	mycobacterium	Candidatus_Nomurabacteria	0.442518	4.51443e-06	5.98332e-05
Surface	polyangium	Fluviicola	0.441439	4.79234e-06	6.34636e-05
Surface	brevundimonas	Emticicia	0.440996	4.91083e-06	6.49785e-05
Surface	chitinophaga	Fluviicola	0.440584	5.02387e-06	6.64188e-05
Surface	bdellovibrio	OM27_clade	0.44053	5.03865e-06	6.65588e-05
Surface	chitinophaga	Edaphobaculum	0.440259	5.1146e-06	6.74813e-05
Surface	desulfovibrio	SM1A02	0.44025	5.11698e-06	6.74813e-05
Surface	streptococcus	Rubrivirga	0.440224	5.12431e-06	6.75218e-05
Surface	gordonia	Clostridium_sensu_stricto_7	0.439891	5.21907e-06	6.87135e-05
Surface	kocuria	Blastocatella	0.439869	5.22527e-06	6.87381e-05
Surface	brevundimonas	Abditibacterium	0.439852	5.23028e-06	6.8747e-05
Surface	aliiglaciecola	Kordia	0.439187	5.42485e-06	7.12455e-05
Surface	desulfovibrio	Eudoraea	0.438983	5.48591e-06	7.19878e-05
Surface	brevundimonas	Vicinamibacteraceae	0.438864	5.52188e-06	7.24e-05
Surface	chryseobacterium	Sandarakinorhabdus	0.438142	5.74423e-06	7.52533e-05
Surface	brevundimonas	Nitrospira	0.437673	5.89353e-06	7.71454e-05
Surface	pseudomonas	Chloroplast	0.437185	6.05232e-06	7.91588e-05
Surface	mycobacterium	Candidatus_Endoecteinascidia	0.437062	6.09335e-06	7.96299e-05
Surface	psychrobacter	Dokdonia	0.436721	6.20741e-06	8.10537e-05
Surface	microbacterium	Rhizorhapis	0.436662	6.22738e-06	8.12476e-05
Surface	pseudomonas	Dokdonia	0.436528	6.27308e-06	8.17766e-05
Surface	brevundimonas	Dinghuibacter	0.436467	6.29387e-06	8.19803e-05
Surface	bdellovibrio	Turneriella	0.436358	6.33127e-06	8.23999e-05
Surface	acinetobacter	Luteolibacter	0.435654	6.5781e-06	8.55422e-05
Surface	flavobacterium	OLB12	0.435282	6.71186e-06	8.72102e-05
Surface	bacteroides	Polynucleobacter	0.43514	6.76391e-06	8.78147e-05
Surface	novosphingobium	Leptotrichia	0.435039	6.80098e-06	8.82238e-05
Surface	mycobacterium	Crenothrix	0.434977	6.82363e-06	8.84453e-05
Surface	flavobacterium	Falsirhodobacter	0.434862	6.8662e-06	8.88521e-05
Surface	polyangium	Pseudorhodobacter	0.434868	6.86399e-06	8.88521e-05
Surface	alteromonas	Altererythrobacter	0.433897	7.23396e-06	9.35349e-05
Surface	chitinophaga	Solitalea	0.433732	7.29844e-06	9.42918e-05
Surface	ketobacter	Aquimarina	0.433691	7.31452e-06	9.44227e-05
Surface	pseudoalteromonas	Olleya	0.433276	7.48017e-06	9.64827e-05
Surface	psychrobacter	Halioglobus	0.433103	7.55011e-06	9.73057e-05
Surface	polyangium	Deinococcus	0.433064	7.56607e-06	9.74324e-05
Surface	mycobacterium	P3OB-42	0.432401	7.84038e-06	0.000100883
Surface	mycobacterium	Candidatus_Obscuribacter	0.432188	7.93061e-06	0.000101961
Surface	alteromonas	Leisingera	0.431684	8.14774e-06	0.000104668
Surface	ketobacter	Neptunomonas	0.431581	8.1929e-06	0.000105163
Surface	mycobacterium	S085	0.431124	8.39586e-06	0.000107681
Surface	flavobacterium	Lacihabitans	0.431032	8.43703e-06	0.000108122
Surface	photobacterium	Dokdonia	0.430815	8.5353e-06	0.000109293
Surface	ketobacter	Actibacterium	0.430668	8.6029e-06	0.00011007
Surface	alteromonas	Nautella	0.430552	8.65643e-06	0.000110666
Surface	nocardioides	Dokdonia	0.430396	8.72866e-06	0.000111433
Surface	sphingomonas	Haliangium	0.430392	8.7305e-06	0.000111433
Surface	bacteroides	Candidatus_Campbellbacteria	0.430364	8.7433e-06	0.000111507
Surface	novosphingobium	Candidatus_Bealeia	0.430285	8.78036e-06	0.00011189
Surface	mycobacterium	45985	0.430128	8.85419e-06	0.00011274
Surface	oleispira	Polaribacter	0.429961	8.93325e-06	0.000113656
Surface	mycobacterium	Pedosphaeraceae	0.429282	9.26224e-06	0.000117747
Surface	kocuria	Robiginitalea	0.429049	9.37755e-06	0.000119117
Surface	bacteroides	Caedibacter	0.429	9.40215e-06	0.000119239
Surface	chryseobacterium	Hypnocyclicus	0.429012	9.39589e-06	0.000119239
Surface	flavobacterium	Defluviimonas	0.428655	9.5758e-06	0.000121344
Surface	polyangium	PeM15	0.428317	9.74875e-06	0.000123437
Surface	mycobacterium	DEV114	0.428086	9.86904e-06	0.000124861
Surface	novosphingobium	JGI_0001001-H03	0.427977	9.92634e-06	0.000125486
Surface	bdellovibrio	Deinococcus	0.427775	1.00329e-05	0.000126732
Surface	bacteroides	Cyanobium_PCC-6307	0.427465	1.01987e-05	0.000128724
Surface	polyangium	Absconditabacteriales_(SR1)	0.427181	1.03526e-05	0.000130563
Surface	brevundimonas	RBG-13-54-9	0.427134	1.03783e-05	0.000130783
Surface	novosphingobium	Vampirovibrionales	0.42691	1.05019e-05	0.000132236
Surface	sphingomonas	Mesorhizobium	0.42609	1.0966e-05	0.00013797
Surface	pseudoalteromonas	Methylophaga	0.425565	1.1273e-05	0.00014172
Surface	lysinibacillus	Rubrivirga	0.425231	1.14721e-05	0.000144109
Surface	bdellovibrio	Pir4_lineage	0.425204	1.14887e-05	0.000144203
Surface	polyangium	NS11-12_marine_group	0.424084	1.21829e-05	0.000152796
Surface	vibrio	Actibacterium	0.424003	1.22346e-05	0.000153323
Surface	gordonia	Rhodobacter	0.423873	1.2318e-05	0.000154247
Surface	acinetobacter	Methyloceanibacter	0.423811	1.23581e-05	0.000154627
Surface	pseudoalteromonas	Colwellia	0.423506	1.25562e-05	0.000156982
Surface	photobacterium	Flavobacteriaceae	0.423142	1.2797e-05	0.000159867
Surface	ketobacter	Roseovarius	0.423026	1.28745e-05	0.000160709
Surface	lysinibacillus	Granulosicoccus	0.422864	1.29838e-05	0.000161946
Surface	streptococcus	Dojkabacteria	0.422826	1.30096e-05	0.00016214
Surface	oleispira	Colwellia	0.422281	1.3384e-05	0.000166675
Surface	chitinophaga	Dinghuibacter	0.421634	1.38409e-05	0.00017223
Surface	sphingomonas	LiUU-11-161	0.421388	1.40191e-05	0.000174311
Surface	chitinophaga	Algoriphagus	0.421125	1.42112e-05	0.000176562
Surface	ketobacter	Rubrivirga	0.421064	1.42563e-05	0.000176984
Surface	bacillus	Jeotgalibacillus	0.420975	1.43224e-05	0.000177665
Surface	streptococcus	Maritalea	0.419835	1.51914e-05	0.000188298
Surface	lysinibacillus	Blastocatella	0.419596	1.538e-05	0.000190487
Surface	mycobacterium	Nitrospira	0.41864	1.61557e-05	0.000199938
Surface	kocuria	Truepera	0.418358	1.6391e-05	0.000202591
Surface	novosphingobium	Runella	0.418323	1.64211e-05	0.000202591
Surface	photobacterium	Winogradskyella	0.418347	1.64003e-05	0.000202591
Surface	vibrio	Ponticoccus	0.418328	1.64168e-05	0.000202591
Surface	flavobacterium	Roseimicrobium	0.418182	1.65405e-05	0.000203906
Surface	lysinibacillus	Maritalea	0.418005	1.66913e-05	0.000205605
Surface	alcanivorax	B2M28	0.417843	1.683e-05	0.000207153
Surface	pseudomonas	Oleiphilus	0.417634	1.70117e-05	0.000209227
Surface	microbacterium	Hyphomonas	0.417582	1.7057e-05	0.000209621
Surface	mycobacterium	Zavarzinella	0.41753	1.71024e-05	0.000210017
Surface	pseudoalteromonas	HTCC5015	0.417299	1.7306e-05	0.000211861
Surface	pseudoalteromonas	OM182_clade	0.417299	1.7306e-05	0.000211861
Surface	pseudoalteromonas	Rapidithrix	0.417299	1.7306e-05	0.000211861
Surface	pseudoalteromonas	Thalassolituus	0.417299	1.7306e-05	0.000211861
Surface	pseudoalteromonas	SS1-B-09-64	0.416259	1.82503e-05	0.00022325
Surface	pseudomonas	Thalassococcus	0.415884	1.86029e-05	0.000227388
Surface	ketobacter	Eudoraea	0.41578	1.87015e-05	0.000228417
Surface	chryseobacterium	Candidatus_Limnoluna	0.415747	1.87334e-05	0.000228631
Surface	chitinophaga	Woesearchaeales	0.41521	1.92519e-05	0.000234779
Surface	brevundimonas	S085	0.415168	1.92935e-05	0.000235105
Surface	aliiglaciecola	Hanstruepera	0.414978	1.94803e-05	0.000237199
Surface	flavobacterium	Paludibaculum	0.414788	1.96695e-05	0.00023932
Surface	streptococcus	Pleurocapsa_PCC-7319	0.414601	1.98568e-05	0.000241414
Surface	polyangium	Fimbriiglobus	0.414579	1.98793e-05	0.000241502
Surface	ketobacter	Limibaculum	0.4144	2.00604e-05	0.000243331
Surface	pseudomonas	Halioglobus	0.414401	2.00589e-05	0.000243331
Surface	kocuria	KD4-96	0.413833	2.06453e-05	0.000250234
Surface	corynebacterium	Candidatus_Xiphinematobacter	0.413695	2.07896e-05	0.00025179
Surface	pseudomonas	Salinirepens	0.413392	2.11109e-05	0.000255487
Surface	brevundimonas	SM2D12	0.413372	2.11319e-05	0.000255547
Surface	photobacterium	Rubritalea	0.41332	2.11879e-05	0.000256028
Surface	novosphingobium	Edaphobaculum	0.413267	2.12448e-05	0.00025652
Surface	pseudoalteromonas	Subgroup_23	0.413198	2.13185e-05	0.000257215
Surface	mycobacterium	WD2101_soil_group	0.413122	2.14004e-05	0.000258007
Surface	desulfovibrio	Roseobacter	0.413074	2.14521e-05	0.000258434
Surface	mycobacterium	NS11-12_marine_group	0.413056	2.14717e-05	0.000258474
Surface	novosphingobium	Methylomonas	0.412849	2.16973e-05	0.000260992
Surface	oleispira	Psychrosphaera	0.412471	2.21151e-05	0.000265817
Surface	bdellovibrio	Gracilibacteria	0.412316	2.22885e-05	0.000267698
Surface	mycobacterium	Pirellula	0.412276	2.23329e-05	0.000268029
Surface	flavobacterium	Longivirga	0.412064	2.2573e-05	0.000270706
Surface	oleispira	B2M28	0.411329	2.34229e-05	0.000280686
Surface	desulfovibrio	Filomicrobium	0.410745	2.41195e-05	0.000288815
Surface	flavobacterium	Blfdi19	0.410566	2.43371e-05	0.000291201
Surface	polyangium	Reyranella	0.410488	2.44316e-05	0.000292113
Surface	aliiglaciecola	Pseudofulvibacter	0.410317	2.46418e-05	0.000294404
Surface	sphingomonas	Candidatus_Paracaedibacter	0.410283	2.46843e-05	0.00029469
Surface	brevundimonas	WD2101_soil_group	0.409831	2.52488e-05	0.000301202
Surface	novosphingobium	Gaiella	0.409744	2.53583e-05	0.000302281
Surface	brevundimonas	Blastomonas	0.40963	2.55034e-05	0.00030367
Surface	brevundimonas	Parablastomonas	0.409622	2.5513e-05	0.00030367
Surface	sphingomonas	JGI_0001001-H03	0.409582	2.55649e-05	0.00030406
Surface	kocuria	Thalassotalea	0.409483	2.56913e-05	0.000305334
Surface	vibrio	Thalassotalea	0.409313	2.59097e-05	0.0003077
Surface	desulfovibrio	Ruegeria	0.40929	2.594e-05	0.000307829
Surface	pseudoalteromonas	Lutimonas	0.409222	2.60283e-05	0.000308646
Surface	vibrio	Luteivirga	0.409203	2.60525e-05	0.000308702
Surface	brevundimonas	Leptospira	0.40908	2.62128e-05	0.000310371
Surface	bacteroides	Candidatus_Megaira	0.408935	2.64025e-05	0.000312383
Surface	alcanivorax	Salinirepens	0.408475	2.70154e-05	0.000319381
Surface	desulfovibrio	Brachymonas	0.408461	2.70342e-05	0.000319381
Surface	desulfovibrio	Pleomorphomonas	0.408194	2.73958e-05	0.000323413
Surface	novosphingobium	Kouleothrix	0.407913	2.77798e-05	0.000327703
Surface	corynebacterium	Hahella	0.407863	2.78492e-05	0.000328256
Surface	corynebacterium	Phormidesmis_ANT.LACV5.1	0.40785	2.78681e-05	0.000328256
Surface	oleispira	Salinirepens	0.406929	2.91699e-05	0.000343336
Surface	polyangium	Terrimonas	0.406883	2.92362e-05	0.000343861
Surface	microbacterium	Gemmatimonas	0.406827	2.93175e-05	0.000344562
Surface	flavobacterium	vadinHA49	0.406638	2.9593e-05	0.000347543
Surface	alteromonas	Brachymonas	0.40655	2.97225e-05	0.000348564
Surface	corynebacterium	Rubricoccus	0.406549	2.97239e-05	0.000348564
Surface	bdellovibrio	Flavimaricola	0.406263	3.01472e-05	0.000353267
Surface	alteromonas	SBR1031	0.405754	3.09133e-05	0.000361977
Surface	brevundimonas	Runella	0.405622	3.11163e-05	0.000364086
Surface	massilia	Deinococcus	0.40501	3.20686e-05	0.000374953
Surface	alcanivorax	Dadabacteriales	0.404344	3.31361e-05	0.000387149
Surface	kocuria	Roseibacillus	0.404273	3.3251e-05	0.000388205
Surface	brevundimonas	Gaiella	0.404021	3.36657e-05	0.000392758
Surface	chryseobacterium	Methylomonas	0.403994	3.37104e-05	0.00039299
Surface	novosphingobium	Candidatus_Solibacter	0.403853	3.39437e-05	0.00039542
Surface	kocuria	Persicirhabdus	0.403706	3.41889e-05	0.000397984
Surface	photobacterium	Crocinitomix	0.402748	3.58305e-05	0.000416788
Surface	chitinophaga	Mitochondria	0.40269	3.59321e-05	0.000417665
Surface	acinetobacter	Thalassotalea	0.402577	3.61307e-05	0.000418757
Surface	bdellovibrio	CCD24	0.402577	3.61316e-05	0.000418757
Surface	flavobacterium	Phaselicystis	0.402577	3.61309e-05	0.000418757
Surface	streptococcus	Blastocatella	0.402579	3.6127e-05	0.000418757
Surface	pseudomonas	Ilumatobacter	0.402497	3.62729e-05	0.000420088
Surface	gordonia	Rhodopirellula	0.401537	3.80106e-05	0.000439893
Surface	vibrio	Limibacillus	0.401453	3.81654e-05	0.000441362
Surface	bdellovibrio	Caedibacter	0.400827	3.93442e-05	0.000454663
Surface	vibrio	MND1	0.400679	3.96288e-05	0.000457287
Surface	vibrio	PS1_clade	0.400679	3.96288e-05	0.000457287
Surface	gordonia	Haliscomenobacter	0.400249	4.04634e-05	0.000466578
Surface	pseudomonas	Actibacterium	0.400159	4.0642e-05	0.000468298
Surface	exiguobacterium	Microbulbifer	0.40001	4.09365e-05	0.000471348
Surface	polyangium	uncultured	0.399925	4.11035e-05	0.000472929
Surface	flavobacterium	Opitutus	0.399898	4.11588e-05	0.000473222
Surface	chitinophaga	UKL13-1	0.399774	4.14067e-05	0.000475727
Surface	alteromonas	Lewinella	0.399629	4.16974e-05	0.000478722
Surface	photobacterium	Muricauda	0.399577	4.18025e-05	0.000479581
Surface	flavobacterium	BD7-11	0.399091	4.2796e-05	0.000490624
Surface	oleispira	Methyloceanibacter	0.398942	4.31054e-05	0.000493815
Surface	alteromonas	Marinicella	0.398898	4.31977e-05	0.000494234
Surface	oleispira	Chloroplast	0.398894	4.32042e-05	0.000494234
Surface	pseudomonas	Rubritalea	0.39882	4.33592e-05	0.00049565
Surface	bacteroides	Sediminibacterium	0.398479	4.40794e-05	0.000503519
Surface	chitinophaga	Hypnocyclicus	0.398444	4.41534e-05	0.000504002
Surface	brevundimonas	Leptotrichia	0.398378	4.4293e-05	0.000505233
Surface	brevundimonas	Omnitrophales	0.398156	4.47689e-05	0.000510294
Surface	bdellovibrio	SWB02	0.397961	4.51912e-05	0.000514646
Surface	brevundimonas	Blastopirellula	0.39795	4.52155e-05	0.000514646
Surface	brevundimonas	Ellin517	0.397589	4.60069e-05	0.000523279
Surface	gordonia	env.OPS_17	0.397504	4.61969e-05	0.000525063
Surface	aestuariibacter	Subgroup_10	0.397372	4.64889e-05	0.000528004
Surface	flavobacterium	Tabrizicola	0.397018	4.72862e-05	0.000536677
Surface	brevundimonas	Cutibacterium	0.396984	4.73642e-05	0.000537177
Surface	mycobacterium	Dinghuibacter	0.39662	4.81975e-05	0.000546238
Surface	polyangium	Fimbriimonadaceae	0.396529	4.84086e-05	0.000548239
Surface	polyangium	CL500-29_marine_group	0.396307	4.89266e-05	0.000553711
Surface	corynebacterium	IMCC26207	0.396007	4.96329e-05	0.000561304
Surface	novosphingobium	RBG-13-54-9	0.395963	4.9738e-05	0.000562093
Surface	mycobacterium	Candidatus_Adlerbacteria	0.395368	5.11712e-05	0.000577878
Surface	mycobacterium	Clostridium_sensu_stricto_7	0.395096	5.18388e-05	0.000585001
Surface	pseudomonas	Alkalimarinus	0.394975	5.21405e-05	0.000587987
Surface	mycobacterium	Tepidisphaeraceae	0.394851	5.24491e-05	0.000591049
Surface	alcanivorax	Ekhidna	0.394753	5.26933e-05	0.000593379
Surface	brevundimonas	Deinococcus	0.394717	5.2785e-05	0.00059399
Surface	brevundimonas	Stenotrophobacter	0.394694	5.28433e-05	0.000594225
Surface	microbacterium	alphaI_cluster	0.394604	5.30702e-05	0.000596354
Surface	polyangium	Fluviimonas	0.39451	5.33061e-05	0.000598582
Surface	brevundimonas	Methyloglobulus	0.394467	5.34165e-05	0.000599398
Surface	mycobacterium	Phaeodactylibacter	0.394092	5.43785e-05	0.000609761
Surface	photobacterium	Sulfitobacter	0.393008	5.72461e-05	0.000641463
Surface	mycobacterium	OM27_clade	0.39266	5.81981e-05	0.000651671
Surface	psychrobacter	B2M28	0.392451	5.87766e-05	0.000657685
Surface	mycobacterium	Phreatobacter	0.392381	5.89703e-05	0.000659387
Surface	corynebacterium	Microbulbifer	0.392311	5.91653e-05	0.000661103
Surface	flavobacterium	Mycoplasma	0.392117	5.9711e-05	0.000666731
Surface	paracoccus	Erythrobacter	0.391812	6.05781e-05	0.000675937
Surface	polyangium	alphaI_cluster	0.39173	6.08107e-05	0.000678057
Surface	brevundimonas	Pseudorhodoplanes	0.391554	6.13187e-05	0.000683241
Surface	aestuariibacter	Rubrivirga	0.391404	6.17526e-05	0.000687593
Surface	gordonia	Sphingopyxis	0.390852	6.33803e-05	0.000705222
Surface	microbacterium	Algoriphagus	0.39034	6.49221e-05	0.000721872
Surface	photobacterium	Croceitalea	0.390273	6.51264e-05	0.000723636
Surface	gordonia	P3OB-42	0.390139	6.55381e-05	0.000727321
Surface	mycobacterium	Pseudorhodoplanes	0.390135	6.55496e-05	0.000727321
Surface	pseudoalteromonas	Tenacibaculum	0.390105	6.56434e-05	0.000727853
Surface	bdellovibrio	Kouleothrix	0.389394	6.78675e-05	0.000751989
Surface	alteromonas	SM1A02	0.388974	6.92135e-05	0.000766368
Surface	polyangium	Phreatobacter	0.388823	6.9704e-05	0.000771262
Surface	corynebacterium	KI89A_clade	0.388718	7.00483e-05	0.000774531
Surface	psychrobacter	SBR1031	0.388632	7.03297e-05	0.000777101
Surface	mycobacterium	Kouleothrix	0.388582	7.04955e-05	0.000778391
Surface	polyangium	Lacihabitans	0.388469	7.0867e-05	0.000781951
Surface	ketobacter	A4b	0.388082	7.21589e-05	0.000795652
Surface	polyangium	Runella	0.387953	7.25942e-05	0.000799896
Surface	sphingomonas	Turneriella	0.387926	7.26855e-05	0.000800347
Surface	bacteroides	Algoriphagus	0.387805	7.30949e-05	0.000804297
Surface	mycobacterium	env.OPS_17	0.387747	7.3292e-05	0.000805907
Surface	oleispira	Dadabacteriales	0.387258	7.49781e-05	0.000823878
Surface	bacteroides	WCHB1-32	0.386897	7.62494e-05	0.000836689
Surface	flavobacterium	Lacunisphaera	0.386898	7.62441e-05	0.000836689
Surface	vibrio	Nannocystis	0.386684	7.70055e-05	0.000844401
Surface	corynebacterium	SM1A02	0.386646	7.71412e-05	0.000845306
Surface	flavobacterium	Candidatus_Obscuribacter	0.386587	7.73526e-05	0.000847037
Surface	bdellovibrio	Oikopleura	0.386361	7.81681e-05	0.000855378
Surface	alcanivorax	Methyloceanibacter	0.386209	7.872e-05	0.000860824
Surface	brevundimonas	OM190	0.386191	7.87879e-05	0.000860973
Surface	gordonia	Emticicia	0.385325	8.20073e-05	0.000895538
Surface	chryseobacterium	PeM15	0.384567	8.49277e-05	0.000926791
Surface	gordonia	Falsirhodobacter	0.384197	8.63885e-05	0.000942086
Surface	lysinibacillus	Phormidesmis_ANT.LACV5.1	0.384098	8.67841e-05	0.00094575
Surface	flavobacterium	SH3-11	0.383781	8.8056e-05	0.000958952
Surface	brevundimonas	Schlesneria	0.383697	8.83999e-05	0.000961604
Surface	novosphingobium	Iamia	0.383691	8.84206e-05	0.000961604
Surface	mycobacterium	Planctopirus	0.38353	8.90785e-05	0.000968096
Surface	gordonia	Rhizorhapis	0.383446	8.9422e-05	0.000971164
Surface	brevundimonas	Reyranella	0.383361	8.97737e-05	0.000974059
Surface	photobacterium	Gramella	0.383352	8.98112e-05	0.000974059
Surface	mycobacterium	AKYG587	0.383168	9.05711e-05	0.000981631
Surface	bdellovibrio	Tessaracoccus	0.38308	9.09397e-05	0.000984953
Surface	sphingomonas	Pseudolabrys	0.382784	9.21806e-05	0.000997712
Surface	sphingomonas	Absconditabacteriales_(SR1)	0.382521	9.3297e-05	0.00100911
Surface	microbacterium	Pedobacter	0.382215	9.46148e-05	0.00102266
Surface	sphingomonas	37-13	0.382195	9.46999e-05	0.00102289
Surface	vibrio	Nannocystaceae	0.382123	9.50142e-05	0.00102558
Surface	paracoccus	Paenisporosarcina	0.381744	9.66723e-05	0.00104207
Surface	paracoccus	Tumebacillus	0.381744	9.66723e-05	0.00104207
Surface	novosphingobium	Sphingobium	0.380953	0.000100225	0.00107963
Surface	brevundimonas	Woesearchaeales	0.380914	0.000100404	0.00108083
Surface	microbacterium	Defluviimonas	0.380031	0.000104519	0.00112436
Surface	psychrobacter	Ilumatobacter	0.379926	0.000105019	0.00112897
Surface	alcanivorax	Polaribacter	0.379886	0.000105212	0.00113028
Surface	acinetobacter	Haloferula	0.379604	0.000106565	0.00114096
Surface	acinetobacter	Kytococcus	0.379604	0.000106565	0.00114096
Surface	acinetobacter	Phycisphaera	0.379604	0.000106565	0.00114096
Surface	acinetobacter	Shimia	0.379604	0.000106565	0.00114096
Surface	desulfovibrio	Dadabacteriales	0.37965	0.000106342	0.00114096
Surface	novosphingobium	vadinHA49	0.379043	0.000109307	0.00116952
Surface	aliiglaciecola	Chloroplast	0.37869	0.000111069	0.00118758
Surface	aestuariibacter	Limibacillus	0.378271	0.000113195	0.00120949
Surface	flavobacterium	CL500-29_marine_group	0.378252	0.000113292	0.00120972
Surface	kocuria	Eudoraea	0.378215	0.00011348	0.00121091
Surface	chitinophaga	Sporichthyaceae	0.378157	0.000113775	0.00121325
Surface	mycobacterium	OM190	0.377806	0.000115593	0.00123181
Surface	ketobacter	Filomicrobium	0.377666	0.000116328	0.0012388
Surface	pseudoalteromonas	Muricauda	0.377444	0.000117495	0.00125039
Surface	bdellovibrio	Stenotrophobacter	0.377376	0.000117854	0.00125338
Surface	flavobacterium	Ferruginibacter	0.377361	0.000117937	0.00125342
Surface	nocardioides	JGI_0000069-P22	0.377033	0.000119688	0.00127118
Surface	psychrobacter	Gramella	0.376969	0.000120037	0.00127403
Surface	gordonia	Absconditabacteriales_(SR1)	0.37656	0.00012226	0.00129675
Surface	desulfovibrio	Sva1033	0.376367	0.000123325	0.00130718
Surface	kocuria	Roseobacter	0.376187	0.000124324	0.00131689
Surface	lysinibacillus	Sva0996_marine_group	0.376114	0.000124733	0.00132034
Surface	photobacterium	Hanstruepera	0.37583	0.000126332	0.00133638
Surface	flavobacterium	Flavihumibacter	0.375499	0.000128216	0.0013554
Surface	nocardioides	Geitlerinema_PCC-7105	0.37511	0.00013047	0.00137831
Surface	sphingomonas	RBG-13-54-9	0.374733	0.000132687	0.00140081
Surface	photobacterium	Puniceispirillales	0.374642	0.000133225	0.00140554
Surface	mycobacterium	Lineage_IV	0.374497	0.000134089	0.00141373
Surface	massilia	Planococcus	0.374314	0.000135193	0.00142442
Surface	mycobacterium	Fimbriiglobus	0.374122	0.000136352	0.00143568
Surface	vibrio	Neptunomonas	0.373996	0.000137121	0.00144282
Surface	photobacterium	HTCC5015	0.373597	0.000139576	0.00146477
Surface	photobacterium	OM182_clade	0.373597	0.000139576	0.00146477
Surface	photobacterium	Rapidithrix	0.373597	0.000139576	0.00146477
Surface	photobacterium	Thalassolituus	0.373597	0.000139576	0.00146477
Surface	gordonia	Flavihumibacter	0.373565	0.000139778	0.00146591
Surface	pseudoalteromonas	Paraspirulinaceae	0.373372	0.00014098	0.00147755
Surface	novosphingobium	KD3-93	0.372939	0.000143717	0.00150524
Surface	kocuria	Nitrospina	0.372441	0.000146928	0.00153785
Surface	mycobacterium	Methyloglobulus	0.37188	0.000150623	0.00157549
Surface	ketobacter	Leisingera	0.371831	0.000150956	0.00157793
Surface	sphingomonas	Blastopirellula	0.371538	0.00015292	0.00159741
Surface	lysinibacillus	Seonamhaeicola	0.370938	0.000157024	0.00163921
Surface	vibrio	Nautella	0.370905	0.000157257	0.00164055
Surface	bdellovibrio	BD7-11	0.370849	0.000157642	0.00164349
Surface	mycobacterium	Oikopleura	0.370684	0.000158793	0.0016544
Surface	flavobacterium	Candidatus_Kaiserbacteria	0.370606	0.000159344	0.00165906
Surface	nocardioides	Marixanthomonas	0.370143	0.000162624	0.00169209
Surface	brevundimonas	OM27_clade	0.370092	0.000162987	0.00169476
Surface	alteromonas	Luteivirga	0.370038	0.000163373	0.00169767
Surface	kocuria	Roseovarius	0.370003	0.000163627	0.00169919
Surface	kocuria	Flavobacteriaceae	0.369401	0.000168015	0.00174362
Surface	photobacterium	Sva1033	0.369372	0.000168226	0.00174467
Surface	ketobacter	Teredinibacter	0.3693	0.000168759	0.00174905
Surface	brevundimonas	Aestuariimicrobium	0.369229	0.000169285	0.00175336
Surface	vibrio	Methyloceanibacter	0.36913	0.000170024	0.00175987
Surface	microbacterium	A0839	0.368753	0.000172855	0.00178801
Surface	bdellovibrio	SH3-11	0.368349	0.00017594	0.00181873
Surface	vibrio	Aquimarina	0.367967	0.000178901	0.00184813
Surface	aliiglaciecola	Crocinitomix	0.367859	0.000179746	0.00185566
Surface	chryseobacterium	Cyanobium_PCC-6307	0.367701	0.000180992	0.00186635
Surface	microbacterium	Chthoniobacter	0.367698	0.000181017	0.00186635
Surface	oleispira	Marivirga	0.367509	0.000182511	0.00187932
Surface	pseudomonas	Crocinitomix	0.367516	0.000182454	0.00187932
Surface	mycobacterium	SH-PL14	0.367426	0.000183177	0.00188495
Surface	acinetobacter	Pontibacter	0.367093	0.000185854	0.00191126
Surface	ketobacter	Ponticoccus	0.366939	0.000187103	0.00192286
Surface	psychrobacter	Filomicrobium	0.366894	0.000187471	0.0019254
Surface	bdellovibrio	Candidatus_Campbellbacteria	0.366786	0.000188357	0.00193325
Surface	sphingomonas	Pajaroellobacter	0.366617	0.000189743	0.00194621
Surface	gordonia	Pseudorhodobacter	0.366594	0.000189937	0.00194695
Surface	acinetobacter	Filomicrobium	0.366061	0.000194385	0.00198997
Surface	flavobacterium	Methylobacter	0.366063	0.000194363	0.00198997
Surface	ketobacter	Brachymonas	0.366004	0.000194862	0.00199357
Surface	bdellovibrio	Porphyrobacter	0.365901	0.000195741	0.00200127
Surface	polyangium	Rhodopirellula	0.365432	0.000199758	0.00204103
Surface	mycobacterium	Candidatus_Paracaedibacter	0.365281	0.000201073	0.00205315
Surface	chitinophaga	Prevotella	0.364771	0.000205556	0.00209757
Surface	mycobacterium	Candidatus_Moranbacteria	0.364333	0.000209485	0.00213629
Surface	polyangium	Pedosphaeraceae	0.364233	0.000210388	0.00214331
Surface	psychrobacter	Subgroup_17	0.364227	0.000210444	0.00214331
Surface	psychrobacter	Methylophaga	0.36382	0.000214167	0.00217983
Surface	mycobacterium	Candidatus_Kerfeldbacteria	0.363713	0.000215158	0.00218852
Surface	mycobacterium	CL500-3	0.363497	0.000217167	0.00220754
Surface	vibrio	Aestuariicella	0.363003	0.000221839	0.00225359
Surface	ketobacter	Subgroup_17	0.362537	0.000226318	0.00229762
Surface	novosphingobium	Aquipuribacter	0.362236	0.000229261	0.00232601
Surface	pseudomonas	Zeaxanthinibacter	0.362025	0.000231347	0.00234567
Surface	vibrio	Colwellia	0.361979	0.000231804	0.00234881
Surface	photobacterium	Filomicrobium	0.361887	0.000232716	0.00235654
Surface	mycobacterium	alphaI_cluster	0.361728	0.000234307	0.00237114
Surface	bdellovibrio	Aestuariimicrobium	0.361625	0.000235341	0.00238009
Surface	novosphingobium	Mycoplasma	0.361279	0.000238846	0.002414
Surface	desulfovibrio	Anderseniella	0.360903	0.000242715	0.00245155
Surface	aliiglaciecola	Desulfopila	0.360812	0.000243664	0.00245957
Surface	microbacterium	Armatimonas	0.359364	0.00025915	0.00261256
Surface	sphingomonas	Flavimaricola	0.359366	0.000259131	0.00261256
Surface	bdellovibrio	Cutibacterium	0.358878	0.00026456	0.0026654
Surface	photobacterium	Pseudophaeobacter	0.358684	0.000266738	0.00268565
Surface	corynebacterium	SBR1031	0.358559	0.000268159	0.00269824
Surface	lysinibacillus	Brachymonas	0.358521	0.000268584	0.00270081
Surface	ketobacter	Cloacibacterium	0.35811	0.000273297	0.00274646
Surface	corynebacterium	Actibacterium	0.358087	0.000273563	0.0027474
Surface	bacteroides	Blastopirellula	0.358049	0.000274013	0.00275018
Surface	sphingomonas	Oikopleura	0.357995	0.000274636	0.00275469
Surface	gordonia	Gemmatimonas	0.357856	0.000276255	0.00276918
Surface	brevundimonas	Gracilibacteria	0.357721	0.000277831	0.00278322
Surface	pseudomonas	Oleibacter	0.357304	0.000282764	0.00283085
Surface	flavobacterium	Allorhizobium-Neorhizobium-Pararhizobium-Rhizobium	0.357236	0.000283579	0.00283722
Surface	mycobacterium	SH3-11	0.356387	0.000293901	0.00293864
Surface	chryseobacterium	Pseudarcobacter	0.355957	0.000299264	0.00299038
Surface	sphingomonas	Roseimicrobium	0.355724	0.000302211	0.00301793
Surface	mycobacterium	Aurantisolimonas	0.355677	0.00030281	0.00302201
Surface	flavobacterium	Candidatus_Bealeia	0.355409	0.000306223	0.00305415
Surface	vibrio	Sphingomicrobium	0.355329	0.000307259	0.00306256
Surface	bacteroides	NS11-12_marine_group	0.355053	0.000310831	0.00309515
Surface	bdellovibrio	OM190	0.355046	0.000310919	0.00309515
Surface	nocardioides	Seonamhaeicola	0.354796	0.000314187	0.00312573
Surface	photobacterium	Methylophaga	0.354609	0.000316663	0.00314838
Surface	novosphingobium	Caedibacter	0.354527	0.000317742	0.00315714
Surface	novosphingobium	Candidatus_Campbellbacteria	0.354301	0.000320761	0.00318515
Surface	novosphingobium	Gemmata	0.354246	0.000321499	0.00319048
Surface	polyangium	Hyphomonas	0.354043	0.00032424	0.00321567
Surface	mycobacterium	Vampirovibrionales	0.353804	0.00032749	0.00324587
Surface	mycobacterium	Ruminococcus	0.353751	0.000328214	0.00325102
Surface	brevundimonas	Aquipuribacter	0.353576	0.000330609	0.0032727
Surface	mycobacterium	Flavihumibacter	0.353318	0.00033419	0.00330609
Surface	kocuria	Subgroup_17	0.353262	0.000334962	0.00331166
Surface	flavobacterium	Lacibacter	0.353141	0.000336655	0.00332633
Surface	alteromonas	OM27_clade	0.352964	0.000339149	0.00334681
Surface	mycobacterium	Berkelbacteria	0.352969	0.000339075	0.00334681
Surface	brevundimonas	Haliangium	0.352893	0.000340143	0.00335408
Surface	psychrobacter	Paraspirulinaceae	0.352882	0.000340309	0.00335408
Surface	flavobacterium	LWQ8	0.352835	0.000340973	0.00335854
Surface	chryseobacterium	Sulfurimonas	0.352729	0.000342473	0.00337122
Surface	mycobacterium	WPS-2	0.352709	0.000342765	0.00337201
Surface	microbacterium	vadinHA49	0.352647	0.000343649	0.00337861
Surface	mycobacterium	Caenarcaniphilales	0.352523	0.000345417	0.00339179
Surface	pseudomonas	Algibacter	0.352533	0.000345275	0.00339179
Surface	mycobacterium	Candidatus_Solibacter	0.352374	0.000347563	0.00341076
Surface	desulfovibrio	Subgroup_23	0.352342	0.000348033	0.00341326
Surface	bdellovibrio	Tepidisphaera	0.352096	0.000351591	0.00344602
Surface	acinetobacter	Granulosicoccus	0.350628	0.000373612	0.0036596
Surface	lysinibacillus	Cloacibacterium	0.350585	0.000374282	0.0036639
Surface	brevundimonas	IMCC26256	0.350374	0.00037755	0.00369362
Surface	microbacterium	Flavihumibacter	0.350186	0.000380494	0.00372013
Surface	brevundimonas	Rhodovastum	0.350107	0.000381725	0.00372986
Surface	kocuria	Silicimonas	0.349696	0.000388248	0.00379127
Surface	aliiglaciecola	Halioglobus	0.349525	0.000390976	0.00381556
Surface	polyangium	Crenothrix	0.349413	0.000392785	0.00383086
Surface	sphingomonas	Edaphobaculum	0.34935	0.000393807	0.00383847
Surface	novosphingobium	Methylovulum	0.349178	0.000396595	0.00386327
Surface	sphingomonas	Parablastomonas	0.349015	0.00039926	0.00388685
Surface	psychrobacter	Marivirga	0.34883	0.000402305	0.00391409
Surface	ketobacter	Pleomorphomonas	0.348553	0.0004069	0.00395638
Surface	aestuariibacter	Lewinella	0.348506	0.000407685	0.00396158
Surface	pseudomonas	Muricauda	0.34838	0.000409805	0.00397974
Surface	brevundimonas	Arcobacter	0.348275	0.00041157	0.00399444
Surface	alcanivorax	Colwellia	0.34814	0.000413846	0.00401408
Surface	desulfovibrio	Proteiniphilum	0.348103	0.000414469	0.00401767
Surface	bacteroides	Subdoligranulum	0.348081	0.000414841	0.00401882
Surface	bacteroides	Candidatus_Limnoluna	0.348041	0.000415531	0.00402305
Surface	aliiglaciecola	C1-B045	0.347851	0.000418771	0.00405194
Surface	ketobacter	Nannocystis	0.34772	0.000421015	0.00407118
Surface	brevundimonas	Tessaracoccus	0.347462	0.00042548	0.00411185
Surface	aestuariibacter	Portibacter	0.347073	0.000432293	0.00417515
Surface	ketobacter	DEV007	0.346622	0.000440305	0.00424995
Surface	microbacterium	Candidatus_Microthrix	0.34655	0.000441595	0.00425981
Surface	exiguobacterium	Aestuariicella	0.346274	0.00044659	0.00430538
Surface	pseudoalteromonas	Eudoraea	0.346077	0.000450187	0.00433742
Surface	acinetobacter	Roseibacillus	0.345813	0.000455045	0.00438157
Surface	mycobacterium	UKL13-1	0.345758	0.000456049	0.00438857
Surface	mycobacterium	Parablastomonas	0.345231	0.000465914	0.00448079
Surface	alteromonas	Peredibacter	0.345076	0.000468861	0.0045046
Surface	sphingomonas	Aestuariimicrobium	0.34507	0.000468957	0.0045046
Surface	gordonia	OLB12	0.344925	0.000471737	0.00452856
Surface	brevundimonas	Sphingobium	0.344717	0.000475728	0.00456361
Surface	novosphingobium	Leptospira	0.344704	0.000475963	0.00456361
Surface	desulfovibrio	HOC36	0.344386	0.000482128	0.00461993
Surface	chryseobacterium	Vampirovibrionales	0.344177	0.000486224	0.00465637
Surface	flavobacterium	A0839	0.343591	0.000497862	0.00476495
Surface	gordonia	Ferruginibacter	0.343492	0.000499844	0.00478104
Surface	gordonia	vadinHA49	0.343306	0.000503605	0.00481411
Surface	alcanivorax	Gramella	0.343121	0.000507375	0.00484723
Surface	mycobacterium	Verrucomicrobium	0.342114	0.000528346	0.00504454
Surface	gordonia	Lacihabitans	0.341983	0.000531128	0.00506806
Surface	brevundimonas	DEV008	0.341874	0.000533447	0.00508713
Surface	ketobacter	Candidatus_Xiphinematobacter	0.341783	0.000535388	0.00510258
Surface	corynebacterium	Subgroup_10	0.341718	0.000536801	0.00511298
Surface	gordonia	NS11-12_marine_group	0.341255	0.000546847	0.00520554
Surface	polyangium	Hirschia	0.341187	0.00054832	0.00521643
Surface	ketobacter	Parvularcula	0.341084	0.000550588	0.00523488
Surface	novosphingobium	Bifidobacterium	0.340923	0.000554153	0.00526561
Surface	brevundimonas	AKYG587	0.34087	0.000555329	0.00527363
Surface	gordonia	Pedobacter	0.340438	0.00056498	0.00536208
Surface	polyangium	SH3-11	0.340296	0.000568207	0.00538948
Surface	mycobacterium	Paludibacter	0.34006	0.000573559	0.005437
Surface	bdellovibrio	Gaiella	0.33984	0.000578628	0.00548177
Surface	desulfovibrio	Subgroup_17	0.339775	0.00058011	0.00549254
Surface	mycobacterium	Longivirga	0.339445	0.000587791	0.00556195
Surface	oleispira	Actibacterium	0.339339	0.00059026	0.00558198
Surface	vibrio	Methylophaga	0.339232	0.000592784	0.00560252
Surface	aliiglaciecola	Eudoraea	0.339162	0.000594431	0.00561473
Surface	pseudomonas	Candidatus_Megaira	0.338956	0.000599326	0.00565761
Surface	novosphingobium	Pedobacter	0.33892	0.000600177	0.00566227
Surface	mycobacterium	Candidatus_Magasanikbacteria	0.338744	0.000604377	0.00569851
Surface	desulfovibrio	Ilumatobacter	0.338639	0.000606901	0.00571892
Surface	sphingomonas	S085	0.338551	0.00060902	0.00573548
Surface	paracoccus	Microbulbifer	0.337904	0.000624841	0.00588099
Surface	photobacterium	Flavirhabdus	0.337411	0.000637152	0.0059933
Surface	novosphingobium	Absconditabacteriales_(SR1)	0.337293	0.000640104	0.00601751
Surface	alteromonas	Pleomorphomonas	0.336876	0.000650737	0.00611385
Surface	gordonia	NS9_marine_group	0.336859	0.000651173	0.00611432
Surface	corynebacterium	Croceicoccus	0.336788	0.000653008	0.00612793
Surface	psychrobacter	Fulvivirga	0.336483	0.000660894	0.00619827
Surface	brevundimonas	45985	0.336448	0.000661816	0.00620326
Surface	brevundimonas	Candidatus_Nomurabacteria	0.336021	0.000673029	0.00630463
Surface	mycobacterium	Terrimicrobium	0.336002	0.000673525	0.00630556
Surface	chryseobacterium	SAR324_clade(Marine_group_B)	0.335898	0.000676281	0.0063239
Surface	sphingomonas	Pseudorhodoplanes	0.335908	0.000676004	0.0063239
Surface	brevundimonas	WCHB1-32	0.335628	0.000683482	0.00638482
Surface	gordonia	Opitutus	0.335624	0.0006836	0.00638482
Surface	mycobacterium	Candidatus_Komeilibacteria	0.335514	0.000686565	0.00640875
Surface	alcanivorax	Subgroup_23	0.335312	0.000692035	0.00645601
Surface	aestuariibacter	Bradymonadales	0.334759	0.000707199	0.0065936
Surface	alcanivorax	Methylophaga	0.334573	0.000712343	0.00663766
Surface	chryseobacterium	Leptotrichia	0.334201	0.000722797	0.00673113
Surface	aestuariibacter	HOC36	0.334184	0.000723279	0.00673167
Surface	bdellovibrio	Runella	0.334121	0.000725066	0.00674435
Surface	acinetobacter	Flavobacteriaceae	0.333968	0.000729393	0.00678062
Surface	mycobacterium	Rhodopirellula	0.333907	0.000731129	0.00679278
Surface	chryseobacterium	CL500-29_marine_group	0.333861	0.000732469	0.00679728
Surface	mycobacterium	Candidatus_Vogelbacteria	0.333873	0.000732108	0.00679728
Surface	novosphingobium	Marmoricola	0.333799	0.000734232	0.00680966
Surface	psychrobacter	Roseobacter	0.333554	0.000741279	0.006871
Surface	oleispira	Subgroup_17	0.333484	0.000743318	0.00688588
Surface	ketobacter	Marinicella	0.333287	0.00074904	0.00693485
Surface	chryseobacterium	Absconditabacteriales_(SR1)	0.333233	0.000750613	0.00694536
Surface	acinetobacter	Cognatishimia	0.332972	0.000758283	0.00701224
Surface	mycobacterium	OLB12	0.332861	0.000761576	0.0070386
Surface	gordonia	Arcicella	0.332774	0.000764135	0.00705556
Surface	mycobacterium	Candidatus_Campbellbacteria	0.332769	0.000764301	0.00705556
Surface	bacteroides	Paludibaculum	0.332688	0.000766704	0.00707363
Surface	chitinophaga	Sericytochromatia	0.332464	0.000773401	0.00713128
Surface	polyangium	Abditibacterium	0.331876	0.000791261	0.00729172
Surface	mycobacterium	Alistipes	0.331321	0.000808477	0.00744174
Surface	mycobacterium	Candidatus_Aquirestis	0.33133	0.000808202	0.00744174
Surface	microbacterium	Roseimicrobium	0.331196	0.000812395	0.00747346
Surface	mycobacterium	Candidatus_Kaiserbacteria	0.331171	0.000813189	0.00747644
Surface	polyangium	Lacunisphaera	0.331153	0.000813752	0.00747729
Surface	bdellovibrio	Methylomonas	0.330987	0.000818993	0.00752109
Surface	bdellovibrio	KD3-93	0.330909	0.000821444	0.00753925
Surface	aestuariibacter	Labrenzia	0.330735	0.000826998	0.00758583
Surface	nocardioides	Pseudahrensia	0.330367	0.000838848	0.00769008
Surface	sphingomonas	Ellin517	0.330172	0.00084518	0.00774366
Surface	alcanivorax	Marivirga	0.329805	0.000857193	0.0078492
Surface	ketobacter	Erythrobacter	0.329364	0.00087188	0.00797449
Surface	photobacterium	Aquibacter	0.329377	0.000871456	0.00797449
Surface	streptococcus	Rubricoccus	0.329026	0.000883282	0.00807412
Surface	bdellovibrio	DEV114	0.328961	0.000885478	0.00808749
Surface	streptococcus	Candidatus_Xiphinematobacter	0.328953	0.000885763	0.00808749
Surface	ketobacter	Subgroup_23	0.328896	0.000887697	0.00810049
Surface	bdellovibrio	SAR324_clade(Marine_group_B)	0.328793	0.000891206	0.00812784
Surface	lysinibacillus	Portibacter	0.328639	0.000896507	0.00817149
Surface	mycobacterium	GWA2-38-13b	0.328572	0.0008988	0.00818769
Surface	chryseobacterium	hgcI_clade	0.328545	0.000899721	0.00819138
Surface	mycobacterium	Parcubacteria	0.328496	0.000901442	0.00820235
Surface	pseudoalteromonas	Planococcus	0.328469	0.000902359	0.00820599
Surface	brevundimonas	Caenarcaniphilales	0.328263	0.000909532	0.00826648
Surface	mycobacterium	Candidatus_Jidaibacter	0.328122	0.000914426	0.00830621
Surface	lysinibacillus	Candidatus_Xiphinematobacter	0.328068	0.000916327	0.00831872
Surface	flavobacterium	Hyphomonas	0.327471	0.000937491	0.00850599
Surface	pseudomonas	Gramella	0.327035	0.00095324	0.00864395
Surface	alcanivorax	Actibacterium	0.326955	0.000956135	0.00866525
Surface	mycobacterium	MVP-88	0.326876	0.000959031	0.00868653
Surface	pseudomonas	PB19	0.326398	0.000976682	0.00884137
Surface	psychrobacter	Leisingera	0.325899	0.0009954	0.00900567
Surface	psychrobacter	Arenicella	0.325771	0.00100022	0.00904411
Surface	vibrio	Marivirga	0.32568	0.00100371	0.00907051
Surface	vibrio	Portibacter	0.325591	0.00100709	0.00909591
Surface	streptococcus	Portibacter	0.325279	0.00101908	0.00919899
Surface	brevundimonas	Caedibacter	0.325245	0.0010204	0.00920561
Surface	polyangium	Pirellula	0.324944	0.0010321	0.00930593
Surface	polyangium	WCHB1-32	0.324424	0.00105265	0.00948576
Surface	novosphingobium	Margulisbacteria	0.324006	0.0010694	0.00963132
Surface	chryseobacterium	Candidatus_Campbellbacteria	0.323985	0.00107024	0.00963338
Surface	brevundimonas	Subdoligranulum	0.323419	0.00109336	0.00983593
Surface	bdellovibrio	Bifidobacterium	0.323361	0.00109572	0.00985159
Surface	aestuariibacter	Sva1033	0.323345	0.00109642	0.00985225
Surface	acinetobacter	Subgroup_9	0.32324	0.00110076	0.00988568
Surface	acinetobacter	Rhodovulum	0.323123	0.00110563	0.00992377
Surface	psychrobacter	Planococcus	0.323023	0.00110977	0.00995533
Surface	aliiglaciecola	Croceitalea	0.322682	0.0011241	0.0100782
Surface	oleispira	Gramella	0.322255	0.00114231	0.0102356
Surface	novosphingobium	PHOS-HE36	0.321971	0.00115454	0.0103394
Surface	alcanivorax	Moraxellaceae	0.321955	0.00115521	0.0103396
Surface	nocardioides	Yoonia-Loktanella	0.321695	0.00116653	0.010435
Surface	chryseobacterium	Polynucleobacter	0.321425	0.00117839	0.0105352
Surface	streptococcus	Arthrospira_PCC-7345	0.321348	0.00118179	0.0105596
Surface	kocuria	Ilumatobacter	0.321018	0.00119648	0.0106849
Surface	flavobacterium	Bacteroidetes_vadinHA17	0.320955	0.00119928	0.0107038
Surface	mycobacterium	Roseomonas	0.320672	0.00121203	0.0108115
Surface	flavobacterium	Hyphomicrobium	0.32052	0.00121894	0.0108671
Surface	gordonia	Candidatus_Obscuribacter	0.320491	0.00122027	0.0108729
Surface	acinetobacter	Algivirga	0.320264	0.00123063	0.010959
Surface	brevundimonas	Candidatus_Endoecteinascidia	0.319854	0.0012496	0.0111218
Surface	streptococcus	Truepera	0.319569	0.00126289	0.0112337
Surface	flavobacterium	Chloroplast	0.319465	0.00126783	0.0112713
Surface	vibrio	Teredinibacter	0.319438	0.00126909	0.0112762
Surface	chryseobacterium	Thiothrix	0.318974	0.00129116	0.0114659
Surface	pseudomonas	Leisingera	0.318922	0.00129365	0.0114816
Surface	microbacterium	env.OPS_17	0.318716	0.00130356	0.0115631
Surface	kocuria	Herminiimonas	0.318689	0.00130487	0.0115682
Surface	vibrio	HOC36	0.31867	0.00130581	0.0115701
Surface	corynebacterium	Ilumatobacter	0.318279	0.00132486	0.0117323
Surface	bdellovibrio	Candidatus_Peribacteria	0.318235	0.00132703	0.011745
Surface	vibrio	Olleya	0.318197	0.00132888	0.0117549
Surface	vibrio	Lewinella	0.31789	0.00134406	0.0118825
Surface	novosphingobium	Candidatus_Nomurabacteria	0.317843	0.00134643	0.0118968
Surface	vibrio	AB1	0.317785	0.00134933	0.0119159
Surface	mycobacterium	Candidatus_Peregrinibacteria	0.317464	0.00136541	0.0120512
Surface	ketobacter	Nannocystaceae	0.31744	0.00136661	0.0120551
Surface	alteromonas	Oceaniserpentilla	0.316966	0.00139074	0.012261
Surface	aestuariibacter	Fusibacter	0.316679	0.00140555	0.0123847
Surface	microbacterium	Tabrizicola	0.316072	0.0014373	0.0126575
Surface	paracoccus	Solibacillus	0.31596	0.00144324	0.0127027
Surface	mycobacterium	Saccharimonadaceae	0.315777	0.00145295	0.0127811
Surface	lysinibacillus	Rubricoccus	0.315679	0.00145818	0.01282
Surface	brevundimonas	Methylobacter	0.31564	0.00146028	0.0128314
Surface	acinetobacter	Ruegeria	0.315232	0.00148232	0.0130179
Surface	polyangium	Ga0077536	0.315191	0.00148454	0.0130302
Surface	brevundimonas	OLB14	0.315169	0.00148575	0.0130336
Surface	paracoccus	Yoonia-Loktanella	0.31513	0.00148786	0.0130449
Surface	brevundimonas	Elev-16S-573	0.314518	0.00152158	0.0133258
Surface	sphingomonas	Lineage_IIb	0.314527	0.00152104	0.0133258
Surface	alteromonas	Alkalimarinus	0.314322	0.00153251	0.0134142
Surface	bdellovibrio	IMCC26207	0.313966	0.00155258	0.0135823
Surface	vibrio	Algivirga	0.313829	0.00156036	0.0136429
Surface	brevundimonas	KD3-93	0.313604	0.00157319	0.0137475
Surface	desulfovibrio	Nautella	0.313472	0.00158076	0.013806
Surface	mycobacterium	Roseimaritima	0.313449	0.00158211	0.0138102
Surface	sphingomonas	Caenarcaniphilales	0.313322	0.00158946	0.0138668
Surface	psychrobacter	Algibacter	0.313246	0.00159386	0.0138975
Surface	polyangium	Allorhizobium-Neorhizobium-Pararhizobium-Rhizobium	0.313122	0.00160107	0.0139527
Surface	exiguobacterium	Luteivirga	0.312972	0.00160984	0.0140214
Surface	brevundimonas	Roseimicrobium	0.312911	0.0016134	0.0140447
Surface	bdellovibrio	Caulobacter	0.31281	0.00161937	0.014089
Surface	vibrio	Crocinitomix	0.312626	0.00163022	0.0141756
Surface	bdellovibrio	Omnitrophales	0.312532	0.00163579	0.0142162
Surface	mycobacterium	Ellin517	0.312447	0.00164083	0.0142522
Surface	alcanivorax	Chloroplast	0.312364	0.00164578	0.0142875
Surface	mycobacterium	Methylocystis	0.312186	0.00165647	0.0143724
Surface	chitinophaga	Clostridium_sensu_stricto_7	0.312149	0.00165871	0.0143839
Surface	mycobacterium	Candidatus_Planktophila	0.31163	0.00169019	0.014649
Surface	ketobacter	Cellvibrionales	0.31157	0.00169385	0.0146727
Surface	ketobacter	Truepera	0.311172	0.00171841	0.0148773
Surface	mycobacterium	Iamia	0.310958	0.00173175	0.0149846
Surface	lysinibacillus	A4b	0.310755	0.00174454	0.015087
Surface	microbacterium	Sphingorhabdus	0.310585	0.00175524	0.0151707
Surface	vibrio	Subgroup_10	0.310571	0.00175613	0.0151707
Surface	streptococcus	Gracilibacteria	0.310444	0.00176423	0.0152324
Surface	sphingomonas	Tessaracoccus	0.310335	0.00177116	0.015284
Surface	mycobacterium	Candidatus_Zambryskibacteria	0.310082	0.00178737	0.0154154
Surface	mycobacterium	Kapabacteriales	0.309899	0.00179917	0.0155088
Surface	vibrio	Actibacter	0.309323	0.00183684	0.0158249
Surface	polyangium	Turneriella	0.309246	0.00184195	0.0158604
Surface	gordonia	Porphyrobacter	0.309111	0.00185087	0.0159285
Surface	ketobacter	Dadabacteriales	0.308755	0.00187465	0.0161244
Surface	bdellovibrio	Nevskia	0.308569	0.00188719	0.0162235
Surface	alteromonas	Oleibacter	0.30844	0.00189597	0.0162901
Surface	sphingomonas	AKYG587	0.308416	0.00189762	0.0162955
Surface	mycobacterium	LWQ8	0.308359	0.0019015	0.01632
Surface	aliiglaciecola	Roseovarius	0.307837	0.0019373	0.0166183
Surface	oleispira	Moraxellaceae	0.307776	0.00194151	0.0166454
Surface	chryseobacterium	Sediminibacterium	0.307728	0.00194488	0.0166653
Surface	bdellovibrio	Parablastomonas	0.307253	0.00197813	0.016932
Surface	chryseobacterium	Blastopirellula	0.30726	0.00197761	0.016932
Surface	vibrio	Kordia	0.307112	0.00198811	0.0170082
Surface	acinetobacter	Microbulbifer	0.306992	0.00199666	0.0170722
Surface	ketobacter	Hahella	0.306964	0.00199861	0.0170796
Surface	photobacterium	Subgroup_17	0.306921	0.00200167	0.0170966
Surface	mycobacterium	SM2D12	0.306885	0.00200426	0.0171095
Surface	ketobacter	Desulfuromusa	0.306774	0.00201218	0.0171678
Surface	brevundimonas	Mesorhizobium	0.306746	0.00201423	0.0171762
Surface	psychrobacter	Thalassococcus	0.306699	0.0020176	0.0171956
Surface	alcanivorax	Subgroup_17	0.306173	0.00205566	0.0175106
Surface	alteromonas	Oleiphilus	0.306147	0.00205762	0.0175179
Surface	ketobacter	Proteiniphilum	0.306017	0.00206713	0.0175895
Surface	psychrobacter	Jejudonia	0.305721	0.00208892	0.0177653
Surface	novosphingobium	Candidatus_Peribacteria	0.305351	0.00211657	0.0179908
Surface	aliiglaciecola	HTCC5015	0.305261	0.0021233	0.0180094
Surface	aliiglaciecola	OM182_clade	0.305261	0.0021233	0.0180094
Surface	aliiglaciecola	Rapidithrix	0.305261	0.0021233	0.0180094
Surface	aliiglaciecola	Thalassolituus	0.305261	0.0021233	0.0180094
Surface	flavobacterium	Candidatus_Nomurabacteria	0.305061	0.00213843	0.0181281
Surface	flavobacterium	Prosthecobacter	0.304877	0.00215237	0.0182366
Surface	microbacterium	Sphingopyxis	0.30424	0.00220138	0.0186418
Surface	sphingomonas	Elev-16S-573	0.30412	0.00221072	0.018711
Surface	vibrio	Paraspirulinaceae	0.303832	0.00223326	0.0188917
Surface	flavobacterium	Terrimonas	0.303429	0.0022652	0.0191516
Surface	desulfovibrio	Subgroup_10	0.303391	0.00226825	0.0191571
Surface	pseudomonas	Ekhidna	0.303401	0.00226746	0.0191571
Surface	microbacterium	Woesearchaeales	0.303065	0.00229445	0.0193631
Surface	mycobacterium	Tessaracoccus	0.303057	0.00229508	0.0193631
Surface	sphingomonas	Lineage_IV	0.302698	0.00232422	0.0195985
Surface	ketobacter	Subgroup_21	0.302423	0.00234676	0.0197781
Surface	streptococcus	Nitriliruptoraceae	0.302207	0.00236457	0.0199176
Surface	bacteroides	Arcicella	0.301743	0.00240329	0.0202293
Surface	brevundimonas	Bifidobacterium	0.301733	0.00240413	0.0202293
Surface	nocardioides	Sulfitobacter	0.301687	0.00240805	0.0202516
Surface	pseudomonas	Rhodothermaceae	0.301654	0.00241079	0.0202639
Surface	microbacterium	Reyranella	0.301557	0.00241905	0.0203225
Surface	polyangium	Rhodovastum	0.301426	0.00243013	0.0203941
Surface	sphingomonas	Blastomonas	0.301431	0.00242973	0.0203941
Surface	pseudomonas	BD7-8	0.301188	0.00245044	0.0205536
Surface	brevundimonas	Candidatus_Zambryskibacteria	0.301156	0.00245317	0.0205657
Surface	mycobacterium	Sandarakinorhabdus	0.301141	0.00245449	0.0205659
Surface	pseudomonas	Jejudonia	0.300856	0.00247897	0.0207601
Surface	brevundimonas	TM7a	0.300796	0.00248423	0.0207931
Surface	alcanivorax	Psychrosphaera	0.300095	0.0025456	0.0212844
Surface	mycobacterium	Gemmatimonas	0.3001	0.00254517	0.0212844
Surface	gordonia	Kouleothrix	0.299897	0.00256317	0.02142
Surface	bdellovibrio	Edaphobaculum	0.299754	0.00257594	0.0215047
Surface	kocuria	SBR1031	0.299754	0.00257602	0.0215047
Surface	bdellovibrio	DEV008	0.299727	0.00257843	0.0215136
Surface	vibrio	Limibaculum	0.299488	0.00259992	0.0216815
Surface	pseudomonas	Limibacillus	0.299468	0.00260172	0.0216851
Surface	streptococcus	SM1A02	0.299193	0.00262664	0.0218814
Surface	mycobacterium	Candidatus_Falkowbacteria	0.298933	0.00265042	0.0220562
Surface	novosphingobium	Leptospiraceae	0.298936	0.00265016	0.0220562
Surface	desulfovibrio	Bradymonadales	0.298877	0.00265555	0.0220874
Surface	chryseobacterium	Algoriphagus	0.298515	0.00268909	0.0223429
Surface	microbacterium	Fluviicola	0.298518	0.00268882	0.0223429
Surface	pseudoalteromonas	Arenicella	0.298492	0.00269124	0.0223491
Surface	brevundimonas	Chloroplast	0.298022	0.0027353	0.0227031
Surface	aestuariibacter	Microbulbifer	0.297599	0.00277554	0.0230131
Surface	mycobacterium	Haliangium	0.297608	0.00277467	0.0230131
Surface	ketobacter	SBR1031	0.297502	0.00278489	0.0230785
Surface	mycobacterium	Snowella_0TU37S04	0.297423	0.00279244	0.0231164
Surface	photobacterium	Boseongicola	0.297426	0.00279222	0.0231164
Surface	vibrio	Bradymonadales	0.297409	0.00279383	0.0231164
Surface	novosphingobium	Pseudorhodoplanes	0.297365	0.00279804	0.0231392
Surface	flavobacterium	WPS-2	0.297277	0.00280652	0.0231973
Surface	brevundimonas	Gemmata	0.2971	0.00282374	0.0233274
Surface	desulfovibrio	Celeribacter	0.296739	0.00285907	0.023607
Surface	chryseobacterium	Candidatus_Megaira	0.296096	0.0029229	0.0241215
Surface	flavobacterium	Pedobacter	0.295795	0.00295324	0.0243593
Surface	polyangium	Chryseolinea	0.295689	0.00296403	0.0244355
Surface	pseudoalteromonas	Robiginitalea	0.295627	0.00297033	0.0244748
Surface	ketobacter	Bradymonadales	0.295517	0.00298151	0.0245541
Surface	mycobacterium	Chthoniobacter	0.295482	0.00298503	0.0245704
Surface	exiguobacterium	Nautella	0.2948	0.00305552	0.0251245
Surface	flavobacterium	Fimbriimonadaceae	0.294803	0.0030552	0.0251245
Surface	pseudomonas	Lentimonas	0.294732	0.0030626	0.0251698
Surface	bacteroides	Candidatus_Obscuribacter	0.294553	0.00308138	0.0253056
Surface	bacteroides	Sulfurimonas	0.294544	0.00308232	0.0253056
Surface	paracoccus	Deinococcus	0.294442	0.00309307	0.0253808
Surface	mycobacterium	Aquipuribacter	0.294387	0.00309891	0.0254156
Surface	mycobacterium	Phaselicystis	0.294205	0.00311822	0.0255607
Surface	flavobacterium	P3OB-42	0.29419	0.00311984	0.0255608
Surface	sphingomonas	SH3-11	0.293999	0.00314016	0.0257007
Surface	vibrio	Labrenzia	0.294004	0.00313961	0.0257007
Surface	brevundimonas	Turneriella	0.293783	0.00316336	0.0258773
Surface	flavobacterium	Margulisbacteria	0.292845	0.00326581	0.0267016
Surface	gordonia	Phaselicystis	0.292761	0.00327514	0.0267641
Surface	chitinophaga	LWQ8	0.292586	0.00329462	0.0269094
Surface	oleispira	Subgroup_23	0.292565	0.00329699	0.026915
Surface	flavobacterium	Pir4_lineage	0.292382	0.00331752	0.0270687
Surface	flavobacterium	Phreatobacter	0.291572	0.00340964	0.027806
Surface	oleispira	Methylophaga	0.291516	0.00341612	0.0278445
Surface	desulfovibrio	Truepera	0.291147	0.00345895	0.0281792
Surface	photobacterium	Subgroup_23	0.29103	0.00347263	0.0282761
Surface	polyangium	Candidatus_Campbellbacteria	0.290847	0.00349416	0.0284368
Surface	photobacterium	Algivirga	0.290546	0.00352973	0.0287116
Surface	kocuria	Aquibacter	0.29042	0.00354472	0.0288187
Surface	flavobacterium	Candidatus_Adlerbacteria	0.290268	0.00356288	0.0289516
Surface	mycobacterium	Leptospiraceae	0.290192	0.00357199	0.0290108
Surface	massilia	Microbulbifer	0.290035	0.00359083	0.0291489
Surface	aliiglaciecola	Lewinella	0.289569	0.00364754	0.0295941
Surface	ketobacter	Aquibacter	0.289121	0.00370266	0.030026
Surface	aestuariibacter	Actibacter	0.288974	0.003721	0.0301593
Surface	sphingomonas	Flectobacillus	0.288757	0.00374813	0.0303637
Surface	pseudomonas	Subgroup_9	0.288738	0.00375041	0.0303666
Surface	chitinophaga	Pseudorhodobacter	0.288277	0.00380874	0.0308232
Surface	oleispira	Limibacillus	0.287886	0.00385866	0.0312113
Surface	alteromonas	Fusibacter	0.287844	0.0038641	0.0312394
Surface	brevundimonas	SAR324_clade(Marine_group_B)	0.287791	0.00387091	0.0312627
Surface	mycobacterium	Schlesneria	0.287801	0.00386967	0.0312627
Surface	mycobacterium	Agathobacter	0.287733	0.00387845	0.0313076
Surface	novosphingobium	AKYG587	0.287667	0.00388699	0.0313606
Surface	novosphingobium	Subdoligranulum	0.287538	0.00390367	0.0314792
Surface	polyangium	Emticicia	0.287164	0.00395267	0.0318581
Surface	sphingomonas	SAR324_clade(Marine_group_B)	0.286887	0.00398914	0.0321358
Surface	pseudomonas	Porticoccus	0.286679	0.00401679	0.0323421
Surface	mycobacterium	Blautia	0.286619	0.00402488	0.0323908
Surface	gordonia	A0839	0.28657	0.00403143	0.0324271
Surface	novosphingobium	Pseudolabrys	0.286457	0.0040466	0.0325326
Surface	chryseobacterium	Arcicella	0.286392	0.00405531	0.0325861
Surface	aestuariibacter	Jeotgalibacillus	0.286036	0.00410347	0.0329564
Surface	microbacterium	Prosthecobacter	0.285918	0.00411943	0.0330679
Surface	photobacterium	Pseudofulvibacter	0.285869	0.00412625	0.0331059
Surface	exiguobacterium	Thalassococcus	0.285721	0.00414645	0.0332512
Surface	psychrobacter	Methylotenera	0.28563	0.00415897	0.0333347
Surface	vibrio	Leisingera	0.285185	0.00422059	0.0338116
Surface	mycobacterium	Sulfurovum	0.284564	0.00430792	0.0344938
Surface	vibrio	Eudoraea	0.284089	0.00437586	0.0350201
Surface	pseudomonas	C1-B045	0.284058	0.00438028	0.0350378
Surface	novosphingobium	Candidatus_Adlerbacteria	0.283557	0.00445302	0.0356018
Surface	bdellovibrio	Marmoricola	0.283447	0.00446914	0.0357127
Surface	chitinophaga	Candidatus_Finniella	0.283388	0.00447787	0.0357644
Surface	aestuariibacter	Aestuariicella	0.283205	0.00450482	0.0359616
Surface	microbacterium	Ferruginibacter	0.283059	0.00452637	0.0361154
Surface	novosphingobium	BD7-11	0.282838	0.00455924	0.0363594
Surface	ketobacter	Methylophaga	0.282809	0.00456367	0.0363765
Surface	novosphingobium	Nevskia	0.282534	0.00460489	0.0366866
Surface	microbacterium	Candidatus_Obscuribacter	0.282518	0.00460731	0.0366875
Surface	mycobacterium	KD3-93	0.282404	0.0046245	0.0368059
Surface	corynebacterium	Cellvibrionales	0.281964	0.0046915	0.0373205
Surface	ketobacter	Kapabacteriales	0.281936	0.00469579	0.0373359
Surface	bacteroides	Fimbriimonadaceae	0.281822	0.00471328	0.0374562
Surface	photobacterium	Ruegeria	0.281645	0.00474054	0.037654
Surface	aestuariibacter	Woeseia	0.281547	0.00475575	0.0377559
Surface	novosphingobium	Lineage_IV	0.28152	0.00476005	0.0377712
Surface	mycobacterium	TM7a	0.281002	0.00484101	0.0383752
Surface	pseudoalteromonas	Limibacillus	0.281012	0.00483937	0.0383752
Surface	aliiglaciecola	Aquibacter	0.280757	0.00487972	0.0386628
Surface	sphingomonas	Aurantisolimonas	0.280706	0.00488779	0.0387074
Surface	mycobacterium	Elev-16S-573	0.280677	0.00489238	0.0387244
Surface	paracoccus	Aestuariicella	0.280481	0.0049236	0.0389521
Surface	desulfovibrio	Lewinella	0.280369	0.00494162	0.0390752
Surface	oleispira	Paraspirulinaceae	0.28013	0.00498016	0.0393604
[truncated: 13,869 more rows]

## Sheet: Table S4
Table S4. Random Forest–derived feature importance of NDB genera predicting PDB abundance in surface water samples.
Environment	PDB_Genus	NDB_Genus	Importance
Surface	acinetobacter	Thalassococcus	4.44179e-07
Surface	acinetobacter	Woeseia	3.82406e-07
Surface	acinetobacter	Rubritalea	3.4918e-07
Surface	acinetobacter	Cyanobium_PCC.6307	2.96469e-07
Surface	acinetobacter	Nautella	2.58138e-07
Surface	acinetobacter	Planococcus	2.40927e-07
Surface	acinetobacter	Pontibacter	2.32424e-07
Surface	acinetobacter	Denitromonas	2.27227e-07
Surface	acinetobacter	Luteolibacter	1.85691e-07
Surface	acinetobacter	Halioxenophilus	1.7263e-07
Surface	acinetobacter	OM190	1.57879e-07
Surface	acinetobacter	Subgroup_10	1.55271e-07
Surface	acinetobacter	Erythrobacter	1.49791e-07
Surface	acinetobacter	Marinicella	1.43422e-07
Surface	acinetobacter	Lutimonas	1.38446e-07
Surface	acinetobacter	Sphingomicrobium	1.35343e-07
Surface	acinetobacter	Pseudofulvibacter	1.30687e-07
Surface	acinetobacter	Rhodothermaceae	1.19668e-07
Surface	acinetobacter	Methyloceanibacter	1.08078e-07
Surface	acinetobacter	Candidatus_Kaiserbacteria	1.06441e-07
Surface	acinetobacter	SM1A02	1.06014e-07
Surface	acinetobacter	Aestuariicella	9.86419e-08
Surface	acinetobacter	Sva0081_sediment_group	9.76003e-08
Surface	acinetobacter	Arthrospira_PCC.7345	9.5024e-08
Surface	acinetobacter	Cognatishimia	9.27188e-08
Surface	acinetobacter	Fictibacillus	8.85723e-08
Surface	acinetobacter	Filomicrobium	7.78555e-08
Surface	acinetobacter	Chryseomicrobium	6.98972e-08
Surface	acinetobacter	KD4.96	6.43497e-08
Surface	acinetobacter	Fulvivirga	6.31546e-08
Surface	acinetobacter	Dokdonia	5.89992e-08
Surface	acinetobacter	Fusibacter	5.80501e-08
Surface	acinetobacter	Paraspirulinaceae	5.64282e-08
Surface	acinetobacter	Candidatus_Megaira	5.51574e-08
Surface	acinetobacter	Winogradskyella	5.22504e-08
Surface	acinetobacter	Moraxellaceae	4.96822e-08
Surface	acinetobacter	Aquimarina	4.78411e-08
Surface	acinetobacter	Oleiphilus	4.44451e-08
Surface	acinetobacter	Thalassotalea	4.42009e-08
Surface	acinetobacter	uncultured	4.41948e-08
Surface	acinetobacter	Croceitalea	4.40609e-08
Surface	acinetobacter	Fluviicola	3.82422e-08
Surface	acinetobacter	Altererythrobacter	3.76708e-08
Surface	acinetobacter	Ilumatobacter	3.25863e-08
Surface	acinetobacter	Hanstruepera	3.0618e-08
Surface	acinetobacter	Tenacibaculum	2.95532e-08
Surface	acinetobacter	Lewinella	2.89275e-08
Surface	acinetobacter	B2M28	2.85941e-08
Surface	acinetobacter	Granulosicoccus	2.80178e-08
Surface	acinetobacter	Anderseniella	2.63557e-08
Surface	acinetobacter	Blastocatella	2.57758e-08
Surface	acinetobacter	Pseudophaeobacter	2.51048e-08
Surface	acinetobacter	Zeaxanthinibacter	2.38251e-08
Surface	acinetobacter	Sva0996_marine_group	2.31472e-08
Surface	acinetobacter	A4b	2.21696e-08
Surface	acinetobacter	Desulfobulbus	2.10753e-08
Surface	acinetobacter	Aquibacter	2.04535e-08
Surface	acinetobacter	Omnitrophales	1.99904e-08
Surface	acinetobacter	Subgroup_17	1.96747e-08
Surface	acinetobacter	Roseovarius	1.92489e-08
Surface	acinetobacter	Portibacter	1.76502e-08
Surface	acinetobacter	Gramella	1.66181e-08
Surface	acinetobacter	Truepera	1.44497e-08
Surface	acinetobacter	Kapabacteriales	1.17535e-08
Surface	acinetobacter	Labrenzia	1.05416e-08
Surface	acinetobacter	Rubrivirga	1.01216e-08
Surface	acinetobacter	Roseibacillus	9.52962e-09
Surface	acinetobacter	Pleurocapsa_PCC.7319	6.86002e-09
Surface	acinetobacter	PeM15	5.73906e-09
Surface	acinetobacter	Aureispira	5.00355e-09
Surface	acinetobacter	Cloacibacterium	4.97773e-09
Surface	acinetobacter	Leisingera	4.32846e-09
Surface	acinetobacter	Saccharimonadales	3.91435e-09
Surface	acinetobacter	Ulvibacter	3.32666e-09
Surface	acinetobacter	Candidatus_Campbellbacteria	3.25134e-09
Surface	acinetobacter	Fimbriimonadaceae	3.12629e-09
Surface	acinetobacter	HOC36	2.80391e-09
Surface	acinetobacter	NS9_marine_group	2.26983e-09
Surface	acinetobacter	Methylotenera	2.26584e-09
Surface	acinetobacter	Eudoraea	2.03836e-09
Surface	acinetobacter	Muricauda	1.70599e-09
Surface	acinetobacter	Brachymonas	1.43523e-09
Surface	acinetobacter	Actibacter	1.39904e-09
Surface	acinetobacter	Nitrospira	1.15535e-09
Surface	acinetobacter	Methylophaga	1.06641e-09
Surface	acinetobacter	A0839	1.03623e-09
Surface	acinetobacter	Subgroup_23	9.03331e-10
Surface	acinetobacter	env.OPS_17	8.89129e-10
Surface	acinetobacter	Candidatus_Xiphinematobacter	8.5839e-10
Surface	acinetobacter	Dojkabacteria	6.57814e-10
Surface	acinetobacter	KI89A_clade	6.40035e-10
Surface	acinetobacter	Silicimonas	6.40035e-10
Surface	acinetobacter	Croceicoccus	6.21953e-10
Surface	acinetobacter	Sulfurovum	5.01331e-10
Surface	acinetobacter	Salinirepens	4.29089e-10
Surface	acinetobacter	Actibacterium	2.68694e-10
Surface	acinetobacter	Paraglaciecola	2.64814e-10
Surface	acinetobacter	MVP.88	2.44621e-10
Surface	acinetobacter	NS11.12_marine_group	2.00345e-10
Surface	acinetobacter	Subgroup_9	1.94797e-10
Surface	acinetobacter	Maribius	1.19106e-10
Surface	acinetobacter	Phaselicystis	8.76598e-11
Surface	acinetobacter	Crocinitomix	4.90874e-11
Surface	acinetobacter	Boseongicola	2.36134e-11
Surface	acinetobacter	Deep_Sea_Euryarchaeotic_Group.DSEG.	6.35808e-12
Surface	acinetobacter	X45677	0
Surface	acinetobacter	X45985	0
Surface	acinetobacter	X37.13	0
Surface	acinetobacter	X67.14	0
Surface	acinetobacter	AB1	0
Surface	acinetobacter	AKYG587	0
Surface	acinetobacter	AKYH767	0
Surface	acinetobacter	Abditibacterium	0
Surface	acinetobacter	Absconditabacteriales_.SR1.	0
Surface	acinetobacter	Aestuariimicrobium	0
Surface	acinetobacter	Agathobacter	0
Surface	acinetobacter	Algibacter	0
Surface	acinetobacter	Algoriphagus	0
Surface	acinetobacter	Alistipes	0
Surface	acinetobacter	Alkalimarinus	0
Surface	acinetobacter	Alkanibacter	0
Surface	acinetobacter	Allorhizobium.Neorhizobium.Pararhizobium.Rhizobium	0
Surface	acinetobacter	Alteromonadaceae	0
Surface	acinetobacter	Aquipuribacter	0
Surface	acinetobacter	Arcobacter	0
Surface	acinetobacter	Arcticibacter	0
Surface	acinetobacter	Aridibacter	0
Surface	acinetobacter	Armatimonadales	0
Surface	acinetobacter	Armatimonas	0
Surface	acinetobacter	Aurantimicrobium	0
Surface	acinetobacter	Aurantisolimonas	0
Surface	acinetobacter	BD2.11_terrestrial_group	0
Surface	acinetobacter	BD7.11	0
Surface	acinetobacter	BD7.8	0
Surface	acinetobacter	Bacteroidetes_vadinHA17	0
Surface	acinetobacter	Berkelbacteria	0
Surface	acinetobacter	Bifidobacterium	0
Surface	acinetobacter	Blastococcus	0
Surface	acinetobacter	Blastomonas	0
Surface	acinetobacter	Blastopirellula	0
Surface	acinetobacter	Blautia	0
Surface	acinetobacter	Blfdi19	0
Surface	acinetobacter	Bradymonadales	0
Surface	acinetobacter	Bradyrhizobium	0
Surface	acinetobacter	Bryobacter	0
Surface	acinetobacter	C1.B045	0
Surface	acinetobacter	CCD24	0
Surface	acinetobacter	CL500.3	0
Surface	acinetobacter	Caedibacter	0
Surface	acinetobacter	Caenarcaniphilales	0
Surface	acinetobacter	Candidatus_Adlerbacteria	0
Surface	acinetobacter	Candidatus_Amoebophilus	0
Surface	acinetobacter	Candidatus_Anammoximicrobium	0
Surface	acinetobacter	Candidatus_Aquiluna	0
Surface	acinetobacter	Candidatus_Aquirestis	0
Surface	acinetobacter	Candidatus_Azambacteria	0
Surface	acinetobacter	Candidatus_Bealeia	0
Surface	acinetobacter	Candidatus_Endobugula	0
Surface	acinetobacter	Candidatus_Endoecteinascidia	0
Surface	acinetobacter	Candidatus_Falkowbacteria	0
Surface	acinetobacter	Candidatus_Finniella	0
Surface	acinetobacter	Candidatus_Hepatincola	0
Surface	acinetobacter	Candidatus_Jidaibacter	0
Surface	acinetobacter	Candidatus_Kerfeldbacteria	0
Surface	acinetobacter	Candidatus_Komeilibacteria	0
Surface	acinetobacter	Candidatus_Limnoluna	0
Surface	acinetobacter	Candidatus_Lloydbacteria	0
Surface	acinetobacter	Candidatus_Magasanikbacteria	0
Surface	acinetobacter	Candidatus_Microthrix	0
Surface	acinetobacter	Candidatus_Moranbacteria	0
Surface	acinetobacter	Candidatus_Nomurabacteria	0
Surface	acinetobacter	Candidatus_Obscuribacter	0
Surface	acinetobacter	Candidatus_Paracaedibacter	0
Surface	acinetobacter	Candidatus_Peregrinibacteria	0
Surface	acinetobacter	Candidatus_Peribacteria	0
Surface	acinetobacter	Candidatus_Planktoluna	0
Surface	acinetobacter	Candidatus_Planktophila	0
Surface	acinetobacter	Candidatus_Riegeria	0
Surface	acinetobacter	Candidatus_Solibacter	0
Surface	acinetobacter	Candidatus_Uhrbacteria	0
Surface	acinetobacter	Candidatus_Vogelbacteria	0
Surface	acinetobacter	Candidatus_Zambryskibacteria	0
Surface	acinetobacter	Carnobacterium	0
Surface	acinetobacter	Caulobacter	0
Surface	acinetobacter	Celeribacter	0
Surface	acinetobacter	Cellvibrionaceae	0
Surface	acinetobacter	Cellvibrionales	0
Surface	acinetobacter	Cetobacterium	0
Surface	acinetobacter	Chryseolinea	0
Surface	acinetobacter	Chthoniobacter	0
Surface	acinetobacter	Chthonobacter	0
Surface	acinetobacter	Clade_III	0
Surface	acinetobacter	Clostridium_sensu_stricto_7	0
Surface	acinetobacter	Coleofasciculus_PCC.7420	0
Surface	acinetobacter	Crenothrix	0
Surface	acinetobacter	Cutibacterium	0
Surface	acinetobacter	DEV008	0
Surface	acinetobacter	DEV114	0
Surface	acinetobacter	Defluviimonas	0
Surface	acinetobacter	Desulfopila	0
Surface	acinetobacter	Desulfuromusa	0
Surface	acinetobacter	Devosia	0
Surface	acinetobacter	Dinghuibacter	0
Surface	acinetobacter	EC3	0
Surface	acinetobacter	Edaphobaculum	0
Surface	acinetobacter	Ekhidna	0
Surface	acinetobacter	Elev.16S.573	0
Surface	acinetobacter	Ellin517	0
Surface	acinetobacter	Escherichia.Shigella	0
Surface	acinetobacter	Faecalibacterium	0
Surface	acinetobacter	Falsirhodobacter	0
Surface	acinetobacter	Ferruginibacter	0
Surface	acinetobacter	Fimbriiglobus	0
Surface	acinetobacter	Flavihumibacter	0
Surface	acinetobacter	Flavimaricola	0
Surface	acinetobacter	Flectobacillus	0
Surface	acinetobacter	Fontimonas	0
Surface	acinetobacter	Fusobacterium	0
Surface	acinetobacter	GW2011_GWC1_47_15	0
Surface	acinetobacter	GWA2.38.13b	0
Surface	acinetobacter	Ga0077536	0
Surface	acinetobacter	Gaiella	0
Surface	acinetobacter	Gemmata	0
Surface	acinetobacter	Gemmobacter	0
Surface	acinetobacter	Gillisia	0
Surface	acinetobacter	Glaciecola	0
Surface	acinetobacter	Gracilibacteria	0
Surface	acinetobacter	Guggenheimella	0
Surface	acinetobacter	HTCC5015	0
Surface	acinetobacter	Haematospirillum	0
Surface	acinetobacter	Haliangium	0
Surface	acinetobacter	Halioglobus	0
Surface	acinetobacter	Haloferula	0
Surface	acinetobacter	Hyphomonas	0
Surface	acinetobacter	Hypnocyclicus	0
Surface	acinetobacter	IMCC26134	0
Surface	acinetobacter	IMCC26207	0
Surface	acinetobacter	IMCC26256	0
Surface	acinetobacter	Iamia	0
Surface	acinetobacter	Intestinibacter	0
Surface	acinetobacter	JGI_0000069.P22	0
Surface	acinetobacter	JGI_0001001.H03	0
Surface	acinetobacter	Jannaschia	0
Surface	acinetobacter	Jeotgalibacillus	0
Surface	acinetobacter	KD3.93	0
Surface	acinetobacter	Kordiimonas	0
Surface	acinetobacter	Kouleothrix	0
Surface	acinetobacter	Kytococcus	0
Surface	acinetobacter	LWQ8	0
Surface	acinetobacter	Lacibacter	0
Surface	acinetobacter	Lacihabitans	0
Surface	acinetobacter	Lactobacillus	0
Surface	acinetobacter	Lacunisphaera	0
Surface	acinetobacter	Lentimicrobiaceae	0
Surface	acinetobacter	Lentimonas	0
Surface	acinetobacter	Leptospira	0
Surface	acinetobacter	Leptospiraceae	0
Surface	acinetobacter	Leptotrichia	0
Surface	acinetobacter	LiUU.11.161	0
Surface	acinetobacter	Limibaculum	0
Surface	acinetobacter	Lineage_IIb	0
Surface	acinetobacter	Lineage_IV	0
Surface	acinetobacter	Longivirga	0
Surface	acinetobacter	Lutibacter	0
Surface	acinetobacter	MBAE14	0
Surface	acinetobacter	MND1	0
Surface	acinetobacter	Macellibacteroides	0
Surface	acinetobacter	Margulisbacteria	0
Surface	acinetobacter	Marinagarivorans	0
Surface	acinetobacter	Marinicaulis	0
Surface	acinetobacter	Marinobacterium	0
Surface	acinetobacter	Marinomonas	0
Surface	acinetobacter	Maritimimonas	0
Surface	acinetobacter	Marmoricola	0
Surface	acinetobacter	Mesorhizobium	0
Surface	acinetobacter	Methanoregula	0
Surface	acinetobacter	Methanosaeta	0
Surface	acinetobacter	Methylobacter	0
Surface	acinetobacter	Methylocystis	0
Surface	acinetobacter	Methyloglobulus	0
Surface	acinetobacter	Methylomonas	0
Surface	acinetobacter	Methylovulum	0
Surface	acinetobacter	Mitochondria	0
Surface	acinetobacter	Muribaculaceae	0
Surface	acinetobacter	Mycoplasma	0
Surface	acinetobacter	Nannocystaceae	0
Surface	acinetobacter	Nannocystis	0
Surface	acinetobacter	Neptunomonas	0
Surface	acinetobacter	Nevskia	0
Surface	acinetobacter	Nitrospina	0
Surface	acinetobacter	OLB12	0
Surface	acinetobacter	OLB14	0
Surface	acinetobacter	OM182_clade	0
Surface	acinetobacter	Oceaniserpentilla	0
Surface	acinetobacter	Oikopleura	0
Surface	acinetobacter	Oleibacter	0
Surface	acinetobacter	Olleya	0
Surface	acinetobacter	P3OB.42	0
Surface	acinetobacter	PB19	0
Surface	acinetobacter	PHOS.HE36	0
Surface	acinetobacter	PS1_clade	0
Surface	acinetobacter	Paenisporosarcina	0
Surface	acinetobacter	Pajaroellobacter	0
Surface	acinetobacter	Paludibacter	0
Surface	acinetobacter	Panacagrimonas	0
Surface	acinetobacter	Parablastomonas	0
Surface	acinetobacter	Parahaliea	0
Surface	acinetobacter	Parcubacteria	0
Surface	acinetobacter	Parvularcula	0
Surface	acinetobacter	Pedobacter	0
Surface	acinetobacter	Pedomicrobium	0
Surface	acinetobacter	Peredibacter	0
Surface	acinetobacter	Phenylobacterium	0
Surface	acinetobacter	Phreatobacter	0
Surface	acinetobacter	Phycisphaera	0
Surface	acinetobacter	Pir4_lineage	0
Surface	acinetobacter	Pla4_lineage	0
Surface	acinetobacter	Planctopirus	0
Surface	acinetobacter	Pleomorphomonas	0
Surface	acinetobacter	Polaribacter	0
Surface	acinetobacter	Polynucleobacter	0
Surface	acinetobacter	Ponticoccus	0
Surface	acinetobacter	Porphyrobacter	0
Surface	acinetobacter	Porticoccus	0
Surface	acinetobacter	Poseidonibacter	0
Surface	acinetobacter	Prevotella	0
Surface	acinetobacter	Pseudarcicella	0
Surface	acinetobacter	Pseudarcobacter	0
Surface	acinetobacter	Pseudolabrys	0
Surface	acinetobacter	Pseudorhodoplanes	0
Surface	acinetobacter	Psychrosphaera	0
Surface	acinetobacter	Puniceispirillales	0
Surface	acinetobacter	RBG.13.54.9	0
Surface	acinetobacter	Rapidithrix	0
Surface	acinetobacter	Reinekea	0
Surface	acinetobacter	Reyranella	0
Surface	acinetobacter	Rhizorhapis	0
Surface	acinetobacter	Rhodobacter	0
Surface	acinetobacter	Rhodoluna	0
Surface	acinetobacter	Rhodopirellula	0
Surface	acinetobacter	Rhodoplanes	0
Surface	acinetobacter	Rhodovastum	0
Surface	acinetobacter	Roseimaritima	0
Surface	acinetobacter	Roseimicrobium	0
Surface	acinetobacter	Roseomonas	0
Surface	acinetobacter	Ruminococcus	0
Surface	acinetobacter	Runella	0
Surface	acinetobacter	S085	0
Surface	acinetobacter	SAR324_clade.Marine_group_B.	0
Surface	acinetobacter	SCGC_AAA011.D5	0
Surface	acinetobacter	SH3.11	0
Surface	acinetobacter	SL56_marine_group	0
Surface	acinetobacter	SM2D12	0
Surface	acinetobacter	SS1.B.09.64	0
Surface	acinetobacter	SWB02	0
Surface	acinetobacter	Saccharimonadaceae	0
Surface	acinetobacter	Sandaracinus	0
Surface	acinetobacter	Sandarakinorhabdus	0
Surface	acinetobacter	Schlesneria	0
Surface	acinetobacter	Sediminibacterium	0
Surface	acinetobacter	Sericytochromatia	0
Surface	acinetobacter	Shimia	0
Surface	acinetobacter	Snowella_0TU37S04	0
Surface	acinetobacter	Solibacillus	0
Surface	acinetobacter	Solitalea	0
Surface	acinetobacter	Sphaerotilus	0
Surface	acinetobacter	Sphingobium	0
Surface	acinetobacter	Sphingopyxis	0
Surface	acinetobacter	Spirulina_P7	0
Surface	acinetobacter	Sporichthyaceae	0
Surface	acinetobacter	Stenotrophobacter	0
Surface	acinetobacter	Subdoligranulum	0
Surface	acinetobacter	Subgroup_18	0
Surface	acinetobacter	Subgroup_21	0
Surface	acinetobacter	Sulfuricurvum	0
Surface	acinetobacter	Sulfurimonas	0
Surface	acinetobacter	TM7a	0
Surface	acinetobacter	Tabrizicola	0
Surface	acinetobacter	Telmatocola	0
Surface	acinetobacter	Temperatibacter	0
Surface	acinetobacter	Tepidisphaera	0
Surface	acinetobacter	Tepidisphaeraceae	0
Surface	acinetobacter	Tepidisphaerales	0
Surface	acinetobacter	Terasakiella	0
Surface	acinetobacter	Teredinibacter	0
Surface	acinetobacter	Terrimicrobium	0
Surface	acinetobacter	Terrimonas	0
Surface	acinetobacter	Terrisporobacter	0
Surface	acinetobacter	Tessaracoccus	0
Surface	acinetobacter	Tetrasphaera	0
Surface	acinetobacter	Thalassolituus	0
Surface	acinetobacter	Thiothrix	0
Surface	acinetobacter	Tumebacillus	0
Surface	acinetobacter	Turneriella	0
Surface	acinetobacter	UKL13.1	0
Surface	acinetobacter	Vampirovibrionales	0
Surface	acinetobacter	Verrucomicrobium	0
Surface	acinetobacter	Vicinamibacteraceae	0
Surface	acinetobacter	WCHB1.32	0
Surface	acinetobacter	WD2101_soil_group	0
Surface	acinetobacter	WPS.2	0
Surface	acinetobacter	Williamwhitmaniaceae	0
Surface	acinetobacter	Woesearchaeales	0
Surface	acinetobacter	Yoonia.Loktanella	0
Surface	acinetobacter	Zavarzinella	0
Surface	acinetobacter	alphaI_cluster	0
Surface	acinetobacter	hgcI_clade	0
Surface	acinetobacter	possible_genus_04	0
Surface	acinetobacter	vadinHA49	0
Surface	acinetobacter	Hahella	-8.39436e-13
Surface	acinetobacter	Hyphomicrobium	-2.19773e-12
Surface	acinetobacter	Gemmatimonas	-4.86393e-12
Surface	acinetobacter	Arcicella	-5.23089e-12
Surface	acinetobacter	Sphingorhabdus	-1.33233e-11
Surface	acinetobacter	CL500.29_marine_group	-4.38752e-11
Surface	acinetobacter	Paludibaculum	-5.43221e-11
Surface	acinetobacter	Marixanthomonas	-2.02137e-10
Surface	acinetobacter	Pirellula	-2.07337e-10
Surface	acinetobacter	Emticicia	-2.09769e-10
Surface	acinetobacter	Nitriliruptoraceae	-2.14025e-10
Surface	acinetobacter	Dadabacteriales	-3.13527e-10
Surface	acinetobacter	Phormidesmis_ANT.LACV5.1	-3.30688e-10
Surface	acinetobacter	Prosthecobacter	-6.07213e-10
Surface	acinetobacter	DEV007	-6.40035e-10
Surface	acinetobacter	SH.PL14	-6.8063e-10
Surface	acinetobacter	Pseudahrensia	-7.01839e-10
Surface	acinetobacter	Haliscomenobacter	-7.6129e-10
Surface	acinetobacter	Kangiella	-8.6945e-10
Surface	acinetobacter	Hoppeia	-1.23179e-09
Surface	acinetobacter	Rubricoccus	-1.31563e-09
Surface	acinetobacter	Marivirga	-1.32163e-09
Surface	acinetobacter	Phaeodactylibacter	-1.50982e-09
Surface	acinetobacter	Seonamhaeicola	-1.58703e-09
Surface	acinetobacter	Persicirhabdus	-1.64029e-09
Surface	acinetobacter	LD29	-2.40123e-09
Surface	acinetobacter	Sva1033	-2.50876e-09
Surface	acinetobacter	Proteiniphilum	-2.51553e-09
Surface	acinetobacter	Chloroplast	-2.55535e-09
Surface	acinetobacter	Jejudonia	-2.94219e-09
Surface	acinetobacter	Lysobacter	-3.22832e-09
Surface	acinetobacter	Hirschia	-3.5907e-09
Surface	acinetobacter	Arenicella	-4.10332e-09
Surface	acinetobacter	Herminiimonas	-4.60009e-09
Surface	acinetobacter	Geitlerinema_PCC.7105	-4.72975e-09
Surface	acinetobacter	Pedosphaeraceae	-5.36195e-09
Surface	acinetobacter	Maritalea	-6.68799e-09
Surface	acinetobacter	Limibacillus	-7.60244e-09
Surface	acinetobacter	Rhodovulum	-8.13712e-09
Surface	acinetobacter	Kordia	-8.24253e-09
Surface	acinetobacter	Chroococcidiopsis_PCC.6712	-8.76112e-09
Surface	acinetobacter	Roseobacter	-9.31922e-09
Surface	acinetobacter	Deinococcus	-1.01983e-08
Surface	acinetobacter	Fluviimonas	-1.12242e-08
Surface	acinetobacter	Microbulbifer	-1.47906e-08
Surface	acinetobacter	Flavobacteriaceae	-1.97287e-08
Surface	acinetobacter	Opitutus	-2.02626e-08
Surface	acinetobacter	Flavirhabdus	-2.06166e-08
Surface	acinetobacter	Colwellia	-2.5682e-08
Surface	acinetobacter	Pseudorhodobacter	-2.60596e-08
Surface	acinetobacter	Romboutsia	-2.63396e-08
Surface	acinetobacter	Luteivirga	-2.98246e-08
Surface	acinetobacter	OM27_clade	-2.9972e-08
Surface	acinetobacter	SBR1031	-3.22408e-08
Surface	acinetobacter	Ruegeria	-3.87836e-08
Surface	acinetobacter	Robiginitalea	-4.04542e-08
Surface	acinetobacter	Algivirga	-6.03967e-08
Surface	acinetobacter	Sulfitobacter	-7.35033e-08
Surface	aestuariibacter	Sphingomicrobium	1.81814e-07
Surface	aestuariibacter	OM190	9.62672e-08
Surface	aestuariibacter	Parvularcula	7.78835e-08
Surface	aestuariibacter	Fluviicola	7.40147e-08
Surface	aestuariibacter	Candidatus_Kaiserbacteria	5.79851e-08
Surface	aestuariibacter	Luteivirga	5.74318e-08
Surface	aestuariibacter	Algivirga	4.22609e-08
Surface	aestuariibacter	Cyanobium_PCC.6307	4.22057e-08
Surface	aestuariibacter	Nannocystaceae	3.90801e-08
Surface	aestuariibacter	PeM15	3.86738e-08
Surface	aestuariibacter	Ruegeria	3.7152e-08
Surface	aestuariibacter	Sva0996_marine_group	3.52914e-08
Surface	aestuariibacter	Arthrospira_PCC.7345	3.41428e-08
Surface	aestuariibacter	Chloroplast	3.24779e-08
Surface	aestuariibacter	Nautella	3.24376e-08
Surface	aestuariibacter	Fulvivirga	3.12119e-08
Surface	aestuariibacter	HOC36	3.05002e-08
Surface	aestuariibacter	Woeseia	3.01807e-08
Surface	aestuariibacter	Lacihabitans	2.69484e-08
Surface	aestuariibacter	Eudoraea	2.66046e-08
Surface	aestuariibacter	Bradymonadales	2.58103e-08
Surface	aestuariibacter	uncultured	2.42651e-08
Surface	aestuariibacter	Ilumatobacter	2.29701e-08
Surface	aestuariibacter	Microbulbifer	2.16817e-08
Surface	aestuariibacter	NS11.12_marine_group	2.14436e-08
Surface	aestuariibacter	Paraspirulinaceae	1.98634e-08
Surface	aestuariibacter	Denitromonas	1.96175e-08
Surface	aestuariibacter	Blastocatella	1.89225e-08
Surface	aestuariibacter	Fimbriimonadaceae	1.80753e-08
Surface	aestuariibacter	Subgroup_17	1.78329e-08
Surface	aestuariibacter	Aquimarina	1.71063e-08
Surface	aestuariibacter	Portibacter	1.59258e-08
Surface	aestuariibacter	Rubricoccus	1.58587e-08
Surface	aestuariibacter	Subgroup_10	1.50218e-08
Surface	aestuariibacter	Truepera	1.43953e-08
Surface	aestuariibacter	Halioxenophilus	1.42447e-08
Surface	aestuariibacter	KD4.96	1.33948e-08
Surface	aestuariibacter	Tenacibaculum	1.19913e-08
Surface	aestuariibacter	Erythrobacter	1.1771e-08
Surface	aestuariibacter	Subgroup_23	1.16905e-08
Surface	aestuariibacter	Thalassococcus	1.1183e-08
Surface	aestuariibacter	Aestuariicella	1.07801e-08
Surface	aestuariibacter	Labrenzia	1.05592e-08
Surface	aestuariibacter	Rubrivirga	1.03487e-08
Surface	aestuariibacter	Ulvibacter	1.00855e-08
Surface	aestuariibacter	Kapabacteriales	9.50368e-09
Surface	aestuariibacter	Candidatus_Xiphinematobacter	9.0816e-09
Surface	aestuariibacter	Dokdonia	8.79341e-09
Surface	aestuariibacter	Methylophaga	8.69372e-09
Surface	aestuariibacter	Pedosphaeraceae	8.09642e-09
Surface	aestuariibacter	Oleiphilus	7.26586e-09
Surface	aestuariibacter	Pseudophaeobacter	6.73579e-09
Surface	aestuariibacter	Candidatus_Nomurabacteria	6.1435e-09
Surface	aestuariibacter	Thalassotalea	5.61825e-09
Surface	aestuariibacter	Limibacillus	5.25084e-09
Surface	aestuariibacter	Kangiella	5.20867e-09
Surface	aestuariibacter	Chryseomicrobium	5.13868e-09
Surface	aestuariibacter	Arenicella	4.92964e-09
Surface	aestuariibacter	SM2D12	4.31582e-09
Surface	aestuariibacter	A4b	3.79681e-09
Surface	aestuariibacter	Winogradskyella	3.2772e-09
Surface	aestuariibacter	Emticicia	3.07824e-09
Surface	aestuariibacter	Roseibacillus	2.76356e-09
Surface	aestuariibacter	Limibaculum	2.60746e-09
Surface	aestuariibacter	Crocinitomix	2.35347e-09
Surface	aestuariibacter	Rhodobacter	2.22274e-09
Surface	aestuariibacter	Brachymonas	2.21676e-09
Surface	aestuariibacter	Hanstruepera	1.86606e-09
Surface	aestuariibacter	Chroococcidiopsis_PCC.6712	1.72025e-09
Surface	aestuariibacter	Planococcus	1.66457e-09
Surface	aestuariibacter	Colwellia	1.57979e-09
Surface	aestuariibacter	Pseudofulvibacter	1.45507e-09
Surface	aestuariibacter	Pleomorphomonas	1.09548e-09
Surface	aestuariibacter	Pleurocapsa_PCC.7319	7.89894e-10
Surface	aestuariibacter	Rhodovulum	7.46453e-10
Surface	aestuariibacter	Proteiniphilum	7.03126e-10
Surface	aestuariibacter	SH.PL14	4.75225e-10
Surface	aestuariibacter	Candidatus_Riegeria	3.6017e-10
Surface	aestuariibacter	Gramella	2.99058e-10
Surface	aestuariibacter	Cloacibacterium	2.43366e-10
Surface	aestuariibacter	Seonamhaeicola	1.9009e-10
Surface	aestuariibacter	Aquibacter	1.73794e-10
Surface	aestuariibacter	Phaeodactylibacter	1.60388e-10
Surface	aestuariibacter	Rubritalea	9.96861e-11
Surface	aestuariibacter	Leisingera	6.09922e-11
Surface	aestuariibacter	Jejudonia	1.07993e-12
Surface	aestuariibacter	Methyloceanibacter	1.07993e-12
Surface	aestuariibacter	X45677	0
Surface	aestuariibacter	X45985	0
Surface	aestuariibacter	X37.13	0
Surface	aestuariibacter	X67.14	0
Surface	aestuariibacter	A0839	0
Surface	aestuariibacter	AKYG587	0
Surface	aestuariibacter	AKYH767	0
Surface	aestuariibacter	Abditibacterium	0
Surface	aestuariibacter	Absconditabacteriales_.SR1.	0
Surface	aestuariibacter	Aestuariimicrobium	0
Surface	aestuariibacter	Agathobacter	0
Surface	aestuariibacter	Algibacter	0
Surface	aestuariibacter	Algoriphagus	0
Surface	aestuariibacter	Alistipes	0
Surface	aestuariibacter	Alkalimarinus	0
Surface	aestuariibacter	Alkanibacter	0
Surface	aestuariibacter	Allorhizobium.Neorhizobium.Pararhizobium.Rhizobium	0
Surface	aestuariibacter	Alteromonadaceae	0
Surface	aestuariibacter	Anderseniella	0
Surface	aestuariibacter	Aquipuribacter	0
Surface	aestuariibacter	Arcicella	0
Surface	aestuariibacter	Arcobacter	0
Surface	aestuariibacter	Arcticibacter	0
Surface	aestuariibacter	Aridibacter	0
Surface	aestuariibacter	Armatimonadales	0
Surface	aestuariibacter	Armatimonas	0
Surface	aestuariibacter	Aurantimicrobium	0
Surface	aestuariibacter	Aurantisolimonas	0
Surface	aestuariibacter	Aureispira	0
Surface	aestuariibacter	BD2.11_terrestrial_group	0
Surface	aestuariibacter	BD7.11	0
Surface	aestuariibacter	BD7.8	0
Surface	aestuariibacter	Bacteroidetes_vadinHA17	0
Surface	aestuariibacter	Berkelbacteria	0
Surface	aestuariibacter	Bifidobacterium	0
Surface	aestuariibacter	Blastococcus	0
Surface	aestuariibacter	Blastomonas	0
Surface	aestuariibacter	Blastopirellula	0
Surface	aestuariibacter	Blautia	0
Surface	aestuariibacter	Blfdi19	0
Surface	aestuariibacter	Boseongicola	0
Surface	aestuariibacter	Bradyrhizobium	0
Surface	aestuariibacter	Bryobacter	0
Surface	aestuariibacter	C1.B045	0
Surface	aestuariibacter	CCD24	0
Surface	aestuariibacter	CL500.29_marine_group	0
Surface	aestuariibacter	CL500.3	0
Surface	aestuariibacter	Caedibacter	0
Surface	aestuariibacter	Caenarcaniphilales	0
Surface	aestuariibacter	Candidatus_Adlerbacteria	0
Surface	aestuariibacter	Candidatus_Amoebophilus	0
Surface	aestuariibacter	Candidatus_Anammoximicrobium	0
Surface	aestuariibacter	Candidatus_Aquiluna	0
Surface	aestuariibacter	Candidatus_Aquirestis	0
Surface	aestuariibacter	Candidatus_Azambacteria	0
Surface	aestuariibacter	Candidatus_Bealeia	0
Surface	aestuariibacter	Candidatus_Endobugula	0
Surface	aestuariibacter	Candidatus_Endoecteinascidia	0
Surface	aestuariibacter	Candidatus_Falkowbacteria	0
Surface	aestuariibacter	Candidatus_Finniella	0
Surface	aestuariibacter	Candidatus_Hepatincola	0
Surface	aestuariibacter	Candidatus_Jidaibacter	0
Surface	aestuariibacter	Candidatus_Kerfeldbacteria	0
Surface	aestuariibacter	Candidatus_Komeilibacteria	0
Surface	aestuariibacter	Candidatus_Limnoluna	0
Surface	aestuariibacter	Candidatus_Lloydbacteria	0
Surface	aestuariibacter	Candidatus_Magasanikbacteria	0
Surface	aestuariibacter	Candidatus_Microthrix	0
Surface	aestuariibacter	Candidatus_Moranbacteria	0
Surface	aestuariibacter	Candidatus_Obscuribacter	0
Surface	aestuariibacter	Candidatus_Paracaedibacter	0
Surface	aestuariibacter	Candidatus_Peregrinibacteria	0
Surface	aestuariibacter	Candidatus_Peribacteria	0
Surface	aestuariibacter	Candidatus_Planktoluna	0
Surface	aestuariibacter	Candidatus_Planktophila	0
Surface	aestuariibacter	Candidatus_Solibacter	0
Surface	aestuariibacter	Candidatus_Uhrbacteria	0
Surface	aestuariibacter	Candidatus_Vogelbacteria	0
Surface	aestuariibacter	Candidatus_Zambryskibacteria	0
Surface	aestuariibacter	Carnobacterium	0
Surface	aestuariibacter	Caulobacter	0
Surface	aestuariibacter	Celeribacter	0
Surface	aestuariibacter	Cellvibrionaceae	0
Surface	aestuariibacter	Cellvibrionales	0
Surface	aestuariibacter	Cetobacterium	0
Surface	aestuariibacter	Chryseolinea	0
Surface	aestuariibacter	Chthoniobacter	0
Surface	aestuariibacter	Chthonobacter	0
Surface	aestuariibacter	Clade_III	0
Surface	aestuariibacter	Clostridium_sensu_stricto_7	0
Surface	aestuariibacter	Cognatishimia	0
Surface	aestuariibacter	Coleofasciculus_PCC.7420	0
Surface	aestuariibacter	Crenothrix	0
Surface	aestuariibacter	Croceicoccus	0
Surface	aestuariibacter	Croceitalea	0
Surface	aestuariibacter	Cutibacterium	0
Surface	aestuariibacter	DEV007	0
Surface	aestuariibacter	DEV008	0
Surface	aestuariibacter	DEV114	0
Surface	aestuariibacter	Dadabacteriales	0
Surface	aestuariibacter	Deep_Sea_Euryarchaeotic_Group.DSEG.	0
Surface	aestuariibacter	Defluviimonas	0
Surface	aestuariibacter	Deinococcus	0
Surface	aestuariibacter	Desulfopila	0
Surface	aestuariibacter	Desulfuromusa	0
Surface	aestuariibacter	Devosia	0
Surface	aestuariibacter	Dinghuibacter	0
Surface	aestuariibacter	Dojkabacteria	0
Surface	aestuariibacter	EC3	0
Surface	aestuariibacter	Edaphobaculum	0
Surface	aestuariibacter	Ekhidna	0
Surface	aestuariibacter	Elev.16S.573	0
Surface	aestuariibacter	Ellin517	0
Surface	aestuariibacter	Escherichia.Shigella	0
Surface	aestuariibacter	Faecalibacterium	0
Surface	aestuariibacter	Falsirhodobacter	0
Surface	aestuariibacter	Ferruginibacter	0
Surface	aestuariibacter	Fictibacillus	0
Surface	aestuariibacter	Fimbriiglobus	0
Surface	aestuariibacter	Flavihumibacter	0
Surface	aestuariibacter	Flavimaricola	0
Surface	aestuariibacter	Flectobacillus	0
Surface	aestuariibacter	Fluviimonas	0
Surface	aestuariibacter	Fontimonas	0
Surface	aestuariibacter	Fusobacterium	0
Surface	aestuariibacter	GW2011_GWC1_47_15	0
Surface	aestuariibacter	GWA2.38.13b	0
Surface	aestuariibacter	Ga0077536	0
Surface	aestuariibacter	Gaiella	0
Surface	aestuariibacter	Geitlerinema_PCC.7105	0
Surface	aestuariibacter	Gemmata	0
Surface	aestuariibacter	Gemmatimonas	0
Surface	aestuariibacter	Gemmobacter	0
Surface	aestuariibacter	Gillisia	0
Surface	aestuariibacter	Glaciecola	0
Surface	aestuariibacter	Gracilibacteria	0
Surface	aestuariibacter	Granulosicoccus	0
Surface	aestuariibacter	Guggenheimella	0
Surface	aestuariibacter	HTCC5015	0
Surface	aestuariibacter	Haematospirillum	0
Surface	aestuariibacter	Haliangium	0
Surface	aestuariibacter	Halioglobus	0
Surface	aestuariibacter	Haloferula	0
Surface	aestuariibacter	Herminiimonas	0
Surface	aestuariibacter	Hirschia	0
Surface	aestuariibacter	Hoppeia	0
Surface	aestuariibacter	Hyphomicrobium	0
Surface	aestuariibacter	Hyphomonas	0
Surface	aestuariibacter	Hypnocyclicus	0
Surface	aestuariibacter	IMCC26134	0
Surface	aestuariibacter	IMCC26207	0
Surface	aestuariibacter	IMCC26256	0
Surface	aestuariibacter	Iamia	0
Surface	aestuariibacter	Intestinibacter	0
Surface	aestuariibacter	JGI_0000069.P22	0
Surface	aestuariibacter	JGI_0001001.H03	0
Surface	aestuariibacter	Jannaschia	0
Surface	aestuariibacter	Jeotgalibacillus	0
Surface	aestuariibacter	KD3.93	0
Surface	aestuariibacter	KI89A_clade	0
Surface	aestuariibacter	Kordia	0
Surface	aestuariibacter	Kordiimonas	0
Surface	aestuariibacter	Kouleothrix	0
Surface	aestuariibacter	Kytococcus	0
Surface	aestuariibacter	LD29	0
Surface	aestuariibacter	LWQ8	0
Surface	aestuariibacter	Lacibacter	0
Surface	aestuariibacter	Lactobacillus	0
Surface	aestuariibacter	Lacunisphaera	0
Surface	aestuariibacter	Lentimicrobiaceae	0
Surface	aestuariibacter	Lentimonas	0
Surface	aestuariibacter	Leptospira	0
Surface	aestuariibacter	Leptospiraceae	0
Surface	aestuariibacter	Leptotrichia	0
Surface	aestuariibacter	LiUU.11.161	0
Surface	aestuariibacter	Lineage_IIb	0
Surface	aestuariibacter	Lineage_IV	0
Surface	aestuariibacter	Longivirga	0
Surface	aestuariibacter	Luteolibacter	0
Surface	aestuariibacter	Lutibacter	0
Surface	aestuariibacter	Lysobacter	0
Surface	aestuariibacter	MBAE14	0
Surface	aestuariibacter	MND1	0
Surface	aestuariibacter	MVP.88	0
Surface	aestuariibacter	Macellibacteroides	0
Surface	aestuariibacter	Margulisbacteria	0
Surface	aestuariibacter	Maribius	0
Surface	aestuariibacter	Marinagarivorans	0
Surface	aestuariibacter	Marinicaulis	0
Surface	aestuariibacter	Marinobacterium	0
Surface	aestuariibacter	Marinomonas	0
Surface	aestuariibacter	Maritalea	0
Surface	aestuariibacter	Maritimimonas	0
Surface	aestuariibacter	Marivirga	0
Surface	aestuariibacter	Marixanthomonas	0
Surface	aestuariibacter	Marmoricola	0
Surface	aestuariibacter	Mesorhizobium	0
Surface	aestuariibacter	Methanoregula	0
Surface	aestuariibacter	Methanosaeta	0
Surface	aestuariibacter	Methylobacter	0
Surface	aestuariibacter	Methylocystis	0
Surface	aestuariibacter	Methyloglobulus	0
Surface	aestuariibacter	Methylomonas	0
Surface	aestuariibacter	Methylotenera	0
Surface	aestuariibacter	Methylovulum	0
Surface	aestuariibacter	Mitochondria	0
Surface	aestuariibacter	Moraxellaceae	0
Surface	aestuariibacter	Muribaculaceae	0
Surface	aestuariibacter	Muricauda	0
Surface	aestuariibacter	Mycoplasma	0
Surface	aestuariibacter	NS9_marine_group	0
Surface	aestuariibacter	Nannocystis	0
Surface	aestuariibacter	Nevskia	0
Surface	aestuariibacter	Nitriliruptoraceae	0
Surface	aestuariibacter	Nitrospina	0
Surface	aestuariibacter	Nitrospira	0
Surface	aestuariibacter	OLB14	0
Surface	aestuariibacter	OM182_clade	0
Surface	aestuariibacter	Oceaniserpentilla	0
Surface	aestuariibacter	Oikopleura	0
Surface	aestuariibacter	Oleibacter	0
Surface	aestuariibacter	Olleya	0
Surface	aestuariibacter	Omnitrophales	0
Surface	aestuariibacter	Opitutus	0
Surface	aestuariibacter	P3OB.42	0
Surface	aestuariibacter	PB19	0
Surface	aestuariibacter	PHOS.HE36	0
Surface	aestuariibacter	PS1_clade	0
Surface	aestuariibacter	Paenisporosarcina	0
Surface	aestuariibacter	Pajaroellobacter	0
Surface	aestuariibacter	Paludibacter	0
Surface	aestuariibacter	Paludibaculum	0
Surface	aestuariibacter	Panacagrimonas	0
Surface	aestuariibacter	Parablastomonas	0
Surface	aestuariibacter	Paraglaciecola	0
Surface	aestuariibacter	Parahaliea	0
Surface	aestuariibacter	Parcubacteria	0
Surface	aestuariibacter	Pedobacter	0
Surface	aestuariibacter	Pedomicrobium	0
Surface	aestuariibacter	Peredibacter	0
Surface	aestuariibacter	Persicirhabdus	0
Surface	aestuariibacter	Phaselicystis	0
Surface	aestuariibacter	Phenylobacterium	0
Surface	aestuariibacter	Phormidesmis_ANT.LACV5.1	0
Surface	aestuariibacter	Phreatobacter	0
Surface	aestuariibacter	Phycisphaera	0
Surface	aestuariibacter	Pir4_lineage	0
Surface	aestuariibacter	Pirellula	0
Surface	aestuariibacter	Pla4_lineage	0
Surface	aestuariibacter	Planctopirus	0
Surface	aestuariibacter	Polaribacter	0
Surface	aestuariibacter	Polynucleobacter	0
Surface	aestuariibacter	Ponticoccus	0
Surface	aestuariibacter	Porphyrobacter	0
Surface	aestuariibacter	Porticoccus	0
Surface	aestuariibacter	Poseidonibacter	0
Surface	aestuariibacter	Prevotella	0
Surface	aestuariibacter	Prosthecobacter	0
Surface	aestuariibacter	Pseudahrensia	0
Surface	aestuariibacter	Pseudarcicella	0
Surface	aestuariibacter	Pseudarcobacter	0
Surface	aestuariibacter	Pseudolabrys	0
Surface	aestuariibacter	Pseudorhodobacter	0
Surface	aestuariibacter	Pseudorhodoplanes	0
Surface	aestuariibacter	Psychrosphaera	0
Surface	aestuariibacter	Puniceispirillales	0
Surface	aestuariibacter	RBG.13.54.9	0
Surface	aestuariibacter	Rapidithrix	0
Surface	aestuariibacter	Reinekea	0
Surface	aestuariibacter	Reyranella	0
Surface	aestuariibacter	Rhizorhapis	0
Surface	aestuariibacter	Rhodoluna	0
Surface	aestuariibacter	Rhodopirellula	0
Surface	aestuariibacter	Rhodoplanes	0
Surface	aestuariibacter	Rhodothermaceae	0
Surface	aestuariibacter	Rhodovastum	0
Surface	aestuariibacter	Romboutsia	0
Surface	aestuariibacter	Roseimaritima	0
Surface	aestuariibacter	Roseimicrobium	0
Surface	aestuariibacter	Roseobacter	0
Surface	aestuariibacter	Roseomonas	0
Surface	aestuariibacter	Roseovarius	0
Surface	aestuariibacter	Ruminococcus	0
Surface	aestuariibacter	Runella	0
Surface	aestuariibacter	S085	0
Surface	aestuariibacter	SAR324_clade.Marine_group_B.	0
Surface	aestuariibacter	SCGC_AAA011.D5	0
Surface	aestuariibacter	SH3.11	0
Surface	aestuariibacter	SL56_marine_group	0
Surface	aestuariibacter	SWB02	0
Surface	aestuariibacter	Saccharimonadaceae	0
Surface	aestuariibacter	Saccharimonadales	0
Surface	aestuariibacter	Salinirepens	0
Surface	aestuariibacter	Sandaracinus	0
Surface	aestuariibacter	Sandarakinorhabdus	0
Surface	aestuariibacter	Schlesneria	0
Surface	aestuariibacter	Sediminibacterium	0
Surface	aestuariibacter	Sericytochromatia	0
Surface	aestuariibacter	Shimia	0
Surface	aestuariibacter	Snowella_0TU37S04	0
Surface	aestuariibacter	Solibacillus	0
Surface	aestuariibacter	Solitalea	0
Surface	aestuariibacter	Sphaerotilus	0
Surface	aestuariibacter	Sphingobium	0
Surface	aestuariibacter	Sphingopyxis	0
Surface	aestuariibacter	Sphingorhabdus	0
Surface	aestuariibacter	Spirulina_P7	0
Surface	aestuariibacter	Sporichthyaceae	0
Surface	aestuariibacter	Stenotrophobacter	0
Surface	aestuariibacter	Subdoligranulum	0
Surface	aestuariibacter	Subgroup_18	0
Surface	aestuariibacter	Subgroup_9	0
Surface	aestuariibacter	Sulfitobacter	0
Surface	aestuariibacter	Sulfuricurvum	0
Surface	aestuariibacter	Sulfurimonas	0
Surface	aestuariibacter	Sulfurovum	0
Surface	aestuariibacter	Sva0081_sediment_group	0
Surface	aestuariibacter	Sva1033	0
Surface	aestuariibacter	TM7a	0
Surface	aestuariibacter	Tabrizicola	0
Surface	aestuariibacter	Telmatocola	0
Surface	aestuariibacter	Temperatibacter	0
Surface	aestuariibacter	Tepidisphaera	0
Surface	aestuariibacter	Tepidisphaeraceae	0
Surface	aestuariibacter	Tepidisphaerales	0
Surface	aestuariibacter	Terasakiella	0
Surface	aestuariibacter	Teredinibacter	0
Surface	aestuariibacter	Terrimicrobium	0
Surface	aestuariibacter	Terrimonas	0
Surface	aestuariibacter	Terrisporobacter	0
Surface	aestuariibacter	Tessaracoccus	0
Surface	aestuariibacter	Tetrasphaera	0
Surface	aestuariibacter	Thalassolituus	0
Surface	aestuariibacter	Thiothrix	0
Surface	aestuariibacter	Tumebacillus	0
Surface	aestuariibacter	Turneriella	0
Surface	aestuariibacter	UKL13.1	0
Surface	aestuariibacter	Vampirovibrionales	0
Surface	aestuariibacter	Verrucomicrobium	0
Surface	aestuariibacter	WCHB1.32	0
Surface	aestuariibacter	WD2101_soil_group	0
Surface	aestuariibacter	WPS.2	0
Surface	aestuariibacter	Williamwhitmaniaceae	0
Surface	aestuariibacter	Woesearchaeales	0
Surface	aestuariibacter	Yoonia.Loktanella	0
Surface	aestuariibacter	Zavarzinella	0
Surface	aestuariibacter	Zeaxanthinibacter	0
Surface	aestuariibacter	alphaI_cluster	0
Surface	aestuariibacter	hgcI_clade	0
Surface	aestuariibacter	possible_genus_04	0
Surface	aestuariibacter	vadinHA49	0
Surface	aestuariibacter	Haliscomenobacter	-1.07993e-12
Surface	aestuariibacter	Vicinamibacteraceae	-1.34022e-11
Surface	aestuariibacter	Hahella	-4.80854e-11
Surface	aestuariibacter	Candidatus_Megaira	-5.20178e-11
Surface	aestuariibacter	env.OPS_17	-9.96861e-11
Surface	aestuariibacter	Candidatus_Campbellbacteria	-7.90375e-10
Surface	aestuariibacter	OLB12	-8.10383e-10
Surface	aestuariibacter	B2M28	-1.51793e-09
Surface	aestuariibacter	Fusibacter	-1.61443e-09
Surface	aestuariibacter	OM27_clade	-2.0311e-09
Surface	aestuariibacter	Lutimonas	-2.07347e-09
Surface	aestuariibacter	Neptunomonas	-2.30353e-09
Surface	aestuariibacter	SBR1031	-2.36475e-09
Surface	aestuariibacter	Flavobacteriaceae	-2.86372e-09
Surface	aestuariibacter	AB1	-3.15893e-09
Surface	aestuariibacter	Marinicella	-3.42244e-09
Surface	aestuariibacter	Lewinella	-4.10471e-09
Surface	aestuariibacter	Actibacterium	-4.11717e-09
Surface	aestuariibacter	Pontibacter	-5.99096e-09
Surface	aestuariibacter	SM1A02	-6.09374e-09
Surface	aestuariibacter	Robiginitalea	-6.61896e-09
Surface	aestuariibacter	Actibacter	-6.85776e-09
Surface	aestuariibacter	Filomicrobium	-6.99263e-09
Surface	aestuariibacter	Desulfobulbus	-7.66389e-09
Surface	aestuariibacter	SS1.B.09.64	-8.1339e-09
Surface	aestuariibacter	Subgroup_21	-8.22069e-09
Surface	aestuariibacter	Silicimonas	-8.85682e-09
Surface	aestuariibacter	Altererythrobacter	-2.21234e-08
Surface	aestuariibacter	Flavirhabdus	-2.45005e-08
Surface	alcanivorax	Tenacibaculum	4.48076e-08
Surface	alcanivorax	Methyloceanibacter	4.14327e-08
Surface	alcanivorax	Robiginitalea	3.8791e-08
Surface	alcanivorax	Methylophaga	3.28857e-08
Surface	alcanivorax	Subgroup_10	3.21031e-08
Surface	alcanivorax	Dokdonia	3.16114e-08
Surface	alcanivorax	Woeseia	2.93278e-08
Surface	alcanivorax	Fulvivirga	2.48648e-08
Surface	alcanivorax	uncultured	2.47582e-08
Surface	alcanivorax	KD4.96	2.10681e-08
Surface	alcanivorax	A4b	2.07019e-08
Surface	alcanivorax	Psychrosphaera	1.97121e-08
Surface	alcanivorax	Croceitalea	1.90466e-08
Surface	alcanivorax	Actibacter	1.79611e-08
Surface	alcanivorax	Hoppeia	1.78599e-08
Surface	alcanivorax	Kordia	1.71083e-08
Surface	alcanivorax	Lutimonas	1.33475e-08
Surface	alcanivorax	Chloroplast	1.18586e-08
Surface	alcanivorax	Sva0996_marine_group	1.09798e-08
Surface	alcanivorax	Alkalimarinus	1.07387e-08
Surface	alcanivorax	Boseongicola	9.85371e-09
Surface	alcanivorax	Aquibacter	9.31793e-09
Surface	alcanivorax	Oceaniserpentilla	9.29909e-09
Surface	alcanivorax	Oleiphilus	8.94577e-09
Surface	alcanivorax	Actibacterium	7.93816e-09
Surface	alcanivorax	Dadabacteriales	6.94157e-09
Surface	alcanivorax	Candidatus_Kaiserbacteria	5.72308e-09
Surface	alcanivorax	Gramella	5.28792e-09
Surface	alcanivorax	Oleibacter	5.11036e-09
Surface	alcanivorax	Ilumatobacter	5.00767e-09
Surface	alcanivorax	Thalassotalea	4.94324e-09
Surface	alcanivorax	Nitrospira	4.34837e-09
Surface	alcanivorax	Filomicrobium	4.30781e-09
Surface	alcanivorax	Marinicella	2.36493e-09
Surface	alcanivorax	Aestuariicella	2.25195e-09
Surface	alcanivorax	Ruegeria	2.10944e-09
Surface	alcanivorax	Sphingomicrobium	1.73122e-09
Surface	alcanivorax	Allorhizobium.Neorhizobium.Pararhizobium.Rhizobium	1.05764e-09
Surface	alcanivorax	Luteivirga	1.05764e-09
Surface	alcanivorax	OM190	9.84159e-10
Surface	alcanivorax	Ekhidna	8.11812e-10
Surface	alcanivorax	Pleurocapsa_PCC.7319	7.71979e-10
Surface	alcanivorax	Pseudofulvibacter	7.64132e-10
Surface	alcanivorax	Jejudonia	7.56266e-10
Surface	alcanivorax	CL500.29_marine_group	7.27906e-10
Surface	alcanivorax	Olleya	7.13051e-10
Surface	alcanivorax	Saccharimonadales	7.13051e-10
Surface	alcanivorax	Thalassococcus	6.39918e-10
Surface	alcanivorax	Kangiella	4.28134e-10
Surface	alcanivorax	Colwellia	3.46622e-10
Surface	alcanivorax	Herminiimonas	3.46622e-10
Surface	alcanivorax	Blastocatella	1.26044e-10
Surface	alcanivorax	Winogradskyella	1.01614e-10
Surface	alcanivorax	Rubritalea	9.56199e-11
Surface	alcanivorax	Rubrivirga	8.40296e-11
Surface	alcanivorax	Nautella	7.799e-11
Surface	alcanivorax	Limibaculum	5.54595e-11
Surface	alcanivorax	SBR1031	3.96139e-11
Surface	alcanivorax	Flavobacteriaceae	3.02507e-11
Surface	alcanivorax	Rhodovulum	3.02507e-11
Surface	alcanivorax	Roseibacillus	1.34902e-11
Surface	alcanivorax	Flavirhabdus	7.31243e-12
Surface	alcanivorax	X45677	0
Surface	alcanivorax	X45985	0
Surface	alcanivorax	X37.13	0
Surface	alcanivorax	X67.14	0
Surface	alcanivorax	A0839	0
Surface	alcanivorax	AB1	0
Surface	alcanivorax	AKYG587	0
Surface	alcanivorax	AKYH767	0
Surface	alcanivorax	Abditibacterium	0
Surface	alcanivorax	Absconditabacteriales_.SR1.	0
Surface	alcanivorax	Aestuariimicrobium	0
Surface	alcanivorax	Agathobacter	0
Surface	alcanivorax	Algibacter	0
Surface	alcanivorax	Algivirga	0
Surface	alcanivorax	Algoriphagus	0
Surface	alcanivorax	Alistipes	0
Surface	alcanivorax	Alkanibacter	0
Surface	alcanivorax	Altererythrobacter	0
Surface	alcanivorax	Alteromonadaceae	0
Surface	alcanivorax	Anderseniella	0
Surface	alcanivorax	Aquipuribacter	0
Surface	alcanivorax	Arcicella	0
Surface	alcanivorax	Arcobacter	0
Surface	alcanivorax	Arcticibacter	0
Surface	alcanivorax	Aridibacter	0
Surface	alcanivorax	Armatimonadales	0
Surface	alcanivorax	Armatimonas	0
Surface	alcanivorax	Arthrospira_PCC.7345	0
Surface	alcanivorax	Aurantimicrobium	0
Surface	alcanivorax	Aurantisolimonas	0
Surface	alcanivorax	Aureispira	0
Surface	alcanivorax	BD2.11_terrestrial_group	0
Surface	alcanivorax	BD7.11	0
Surface	alcanivorax	Bacteroidetes_vadinHA17	0
Surface	alcanivorax	Berkelbacteria	0
Surface	alcanivorax	Bifidobacterium	0
Surface	alcanivorax	Blastococcus	0
Surface	alcanivorax	Blastomonas	0
Surface	alcanivorax	Blastopirellula	0
Surface	alcanivorax	Blautia	0
Surface	alcanivorax	Blfdi19	0
Surface	alcanivorax	Brachymonas	0
Surface	alcanivorax	Bradymonadales	0
Surface	alcanivorax	Bradyrhizobium	0
Surface	alcanivorax	Bryobacter	0
Surface	alcanivorax	C1.B045	0
Surface	alcanivorax	CCD24	0
Surface	alcanivorax	CL500.3	0
Surface	alcanivorax	Caedibacter	0
Surface	alcanivorax	Caenarcaniphilales	0
Surface	alcanivorax	Candidatus_Adlerbacteria	0
Surface	alcanivorax	Candidatus_Amoebophilus	0
Surface	alcanivorax	Candidatus_Anammoximicrobium	0
Surface	alcanivorax	Candidatus_Aquiluna	0
Surface	alcanivorax	Candidatus_Aquirestis	0
Surface	alcanivorax	Candidatus_Azambacteria	0
Surface	alcanivorax	Candidatus_Bealeia	0
Surface	alcanivorax	Candidatus_Campbellbacteria	0
Surface	alcanivorax	Candidatus_Endobugula	0
Surface	alcanivorax	Candidatus_Endoecteinascidia	0
Surface	alcanivorax	Candidatus_Falkowbacteria	0
Surface	alcanivorax	Candidatus_Finniella	0
Surface	alcanivorax	Candidatus_Hepatincola	0
Surface	alcanivorax	Candidatus_Jidaibacter	0
Surface	alcanivorax	Candidatus_Kerfeldbacteria	0
Surface	alcanivorax	Candidatus_Komeilibacteria	0
Surface	alcanivorax	Candidatus_Limnoluna	0
Surface	alcanivorax	Candidatus_Lloydbacteria	0
Surface	alcanivorax	Candidatus_Magasanikbacteria	0
Surface	alcanivorax	Candidatus_Megaira	0
Surface	alcanivorax	Candidatus_Microthrix	0
Surface	alcanivorax	Candidatus_Moranbacteria	0
Surface	alcanivorax	Candidatus_Nomurabacteria	0
Surface	alcanivorax	Candidatus_Obscuribacter	0
Surface	alcanivorax	Candidatus_Paracaedibacter	0
Surface	alcanivorax	Candidatus_Peregrinibacteria	0
Surface	alcanivorax	Candidatus_Peribacteria	0
Surface	alcanivorax	Candidatus_Planktoluna	0
Surface	alcanivorax	Candidatus_Planktophila	0
Surface	alcanivorax	Candidatus_Riegeria	0
Surface	alcanivorax	Candidatus_Solibacter	0
Surface	alcanivorax	Candidatus_Uhrbacteria	0
Surface	alcanivorax	Candidatus_Vogelbacteria	0
Surface	alcanivorax	Candidatus_Xiphinematobacter	0
Surface	alcanivorax	Candidatus_Zambryskibacteria	0
Surface	alcanivorax	Carnobacterium	0
Surface	alcanivorax	Caulobacter	0
Surface	alcanivorax	Celeribacter	0
Surface	alcanivorax	Cellvibrionaceae	0
Surface	alcanivorax	Cellvibrionales	0
Surface	alcanivorax	Cetobacterium	0
Surface	alcanivorax	Chroococcidiopsis_PCC.6712	0
Surface	alcanivorax	Chryseolinea	0
Surface	alcanivorax	Chryseomicrobium	0
Surface	alcanivorax	Chthoniobacter	0
Surface	alcanivorax	Chthonobacter	0
Surface	alcanivorax	Clade_III	0
Surface	alcanivorax	Cloacibacterium	0
Surface	alcanivorax	Clostridium_sensu_stricto_7	0
Surface	alcanivorax	Cognatishimia	0
Surface	alcanivorax	Coleofasciculus_PCC.7420	0
Surface	alcanivorax	Crenothrix	0
Surface	alcanivorax	Croceicoccus	0
Surface	alcanivorax	Crocinitomix	0
Surface	alcanivorax	Cutibacterium	0
Surface	alcanivorax	Cyanobium_PCC.6307	0
Surface	alcanivorax	DEV007	0
Surface	alcanivorax	DEV008	0
Surface	alcanivorax	DEV114	0
Surface	alcanivorax	Deep_Sea_Euryarchaeotic_Group.DSEG.	0
Surface	alcanivorax	Defluviimonas	0
Surface	alcanivorax	Deinococcus	0
Surface	alcanivorax	Denitromonas	0
Surface	alcanivorax	Desulfobulbus	0
Surface	alcanivorax	Desulfopila	0
Surface	alcanivorax	Desulfuromusa	0
Surface	alcanivorax	Devosia	0
Surface	alcanivorax	Dinghuibacter	0
Surface	alcanivorax	Dojkabacteria	0
Surface	alcanivorax	EC3	0
Surface	alcanivorax	Edaphobaculum	0
Surface	alcanivorax	Elev.16S.573	0
Surface	alcanivorax	Ellin517	0
Surface	alcanivorax	Emticicia	0
Surface	alcanivorax	Escherichia.Shigella	0
Surface	alcanivorax	Faecalibacterium	0
Surface	alcanivorax	Falsirhodobacter	0
Surface	alcanivorax	Ferruginibacter	0
Surface	alcanivorax	Fictibacillus	0
Surface	alcanivorax	Fimbriiglobus	0
Surface	alcanivorax	Fimbriimonadaceae	0
Surface	alcanivorax	Flavihumibacter	0
Surface	alcanivorax	Flavimaricola	0
Surface	alcanivorax	Flectobacillus	0
Surface	alcanivorax	Fontimonas	0
Surface	alcanivorax	Fusibacter	0
Surface	alcanivorax	Fusobacterium	0
Surface	alcanivorax	GW2011_GWC1_47_15	0
Surface	alcanivorax	GWA2.38.13b	0
Surface	alcanivorax	Ga0077536	0
Surface	alcanivorax	Gaiella	0
Surface	alcanivorax	Geitlerinema_PCC.7105	0
Surface	alcanivorax	Gemmata	0
Surface	alcanivorax	Gemmatimonas	0
Surface	alcanivorax	Gemmobacter	0
Surface	alcanivorax	Gillisia	0
Surface	alcanivorax	Glaciecola	0
Surface	alcanivorax	Gracilibacteria	0
Surface	alcanivorax	Granulosicoccus	0
Surface	alcanivorax	Guggenheimella	0
Surface	alcanivorax	HOC36	0
Surface	alcanivorax	HTCC5015	0
Surface	alcanivorax	Haematospirillum	0
Surface	alcanivorax	Hahella	0
Surface	alcanivorax	Haliangium	0
Surface	alcanivorax	Halioglobus	0
Surface	alcanivorax	Halioxenophilus	0
Surface	alcanivorax	Haliscomenobacter	0
Surface	alcanivorax	Haloferula	0
Surface	alcanivorax	Hanstruepera	0
Surface	alcanivorax	Hirschia	0
Surface	alcanivorax	Hyphomicrobium	0
Surface	alcanivorax	Hyphomonas	0
Surface	alcanivorax	Hypnocyclicus	0
Surface	alcanivorax	IMCC26134	0
Surface	alcanivorax	IMCC26207	0
Surface	alcanivorax	IMCC26256	0
Surface	alcanivorax	Iamia	0
Surface	alcanivorax	Intestinibacter	0
Surface	alcanivorax	JGI_0000069.P22	0
Surface	alcanivorax	JGI_0001001.H03	0
Surface	alcanivorax	Jannaschia	0
Surface	alcanivorax	Jeotgalibacillus	0
Surface	alcanivorax	KD3.93	0
Surface	alcanivorax	KI89A_clade	0
Surface	alcanivorax	Kapabacteriales	0
Surface	alcanivorax	Kordiimonas	0
Surface	alcanivorax	Kouleothrix	0
Surface	alcanivorax	Kytococcus	0
Surface	alcanivorax	LD29	0
Surface	alcanivorax	LWQ8	0
Surface	alcanivorax	Labrenzia	0
Surface	alcanivorax	Lacibacter	0
Surface	alcanivorax	Lacihabitans	0
Surface	alcanivorax	Lactobacillus	0
Surface	alcanivorax	Leisingera	0
Surface	alcanivorax	Lentimicrobiaceae	0
Surface	alcanivorax	Lentimonas	0
Surface	alcanivorax	Leptospira	0
Surface	alcanivorax	Leptospiraceae	0
Surface	alcanivorax	Leptotrichia	0
Surface	alcanivorax	Lewinella	0
Surface	alcanivorax	LiUU.11.161	0
Surface	alcanivorax	Lineage_IIb	0
Surface	alcanivorax	Lineage_IV	0
Surface	alcanivorax	Longivirga	0
Surface	alcanivorax	Lutibacter	0
Surface	alcanivorax	Lysobacter	0
Surface	alcanivorax	MBAE14	0
Surface	alcanivorax	MND1	0
Surface	alcanivorax	MVP.88	0
Surface	alcanivorax	Macellibacteroides	0
Surface	alcanivorax	Margulisbacteria	0
Surface	alcanivorax	Maribius	0
Surface	alcanivorax	Marinagarivorans	0
Surface	alcanivorax	Marinicaulis	0
Surface	alcanivorax	Marinobacterium	0
Surface	alcanivorax	Marinomonas	0
Surface	alcanivorax	Maritalea	0
Surface	alcanivorax	Maritimimonas	0
Surface	alcanivorax	Marivirga	0
Surface	alcanivorax	Marixanthomonas	0
Surface	alcanivorax	Marmoricola	0
Surface	alcanivorax	Mesorhizobium	0
Surface	alcanivorax	Methanoregula	0
Surface	alcanivorax	Methanosaeta	0
Surface	alcanivorax	Methylobacter	0
Surface	alcanivorax	Methylocystis	0
Surface	alcanivorax	Methyloglobulus	0
Surface	alcanivorax	Methylomonas	0
Surface	alcanivorax	Methylotenera	0
Surface	alcanivorax	Methylovulum	0
Surface	alcanivorax	Microbulbifer	0
Surface	alcanivorax	Mitochondria	0
Surface	alcanivorax	Muribaculaceae	0
Surface	alcanivorax	Muricauda	0
Surface	alcanivorax	Mycoplasma	0
Surface	alcanivorax	NS11.12_marine_group	0
Surface	alcanivorax	NS9_marine_group	0
Surface	alcanivorax	Nannocystaceae	0
Surface	alcanivorax	Nannocystis	0
Surface	alcanivorax	Neptunomonas	0
Surface	alcanivorax	Nevskia	0
Surface	alcanivorax	Nitriliruptoraceae	0
Surface	alcanivorax	Nitrospina	0
Surface	alcanivorax	OLB12	0
Surface	alcanivorax	OLB14	0
Surface	alcanivorax	OM182_clade	0
Surface	alcanivorax	Oikopleura	0
Surface	alcanivorax	Omnitrophales	0
Surface	alcanivorax	Opitutus	0
Surface	alcanivorax	P3OB.42	0
Surface	alcanivorax	PB19	0
Surface	alcanivorax	PHOS.HE36	0
Surface	alcanivorax	PS1_clade	0
Surface	alcanivorax	Paenisporosarcina	0
Surface	alcanivorax	Pajaroellobacter	0
Surface	alcanivorax	Paludibacter	0
Surface	alcanivorax	Paludibaculum	0
Surface	alcanivorax	Panacagrimonas	0
Surface	alcanivorax	Parablastomonas	0
Surface	alcanivorax	Paraglaciecola	0
Surface	alcanivorax	Parahaliea	0
Surface	alcanivorax	Parcubacteria	0
Surface	alcanivorax	Parvularcula	0
Surface	alcanivorax	PeM15	0
Surface	alcanivorax	Pedobacter	0
Surface	alcanivorax	Pedomicrobium	0
Surface	alcanivorax	Pedosphaeraceae	0
Surface	alcanivorax	Peredibacter	0
Surface	alcanivorax	Persicirhabdus	0
Surface	alcanivorax	Phaeodactylibacter	0
Surface	alcanivorax	Phaselicystis	0
Surface	alcanivorax	Phenylobacterium	0
Surface	alcanivorax	Phormidesmis_ANT.LACV5.1	0
Surface	alcanivorax	Phreatobacter	0
Surface	alcanivorax	Phycisphaera	0
Surface	alcanivorax	Pir4_lineage	0
Surface	alcanivorax	Pirellula	0
Surface	alcanivorax	Pla4_lineage	0
Surface	alcanivorax	Planctopirus	0
Surface	alcanivorax	Pleomorphomonas	0
Surface	alcanivorax	Polynucleobacter	0
Surface	alcanivorax	Pontibacter	0
Surface	alcanivorax	Ponticoccus	0
Surface	alcanivorax	Porphyrobacter	0
Surface	alcanivorax	Portibacter	0
Surface	alcanivorax	Porticoccus	0
Surface	alcanivorax	Poseidonibacter	0
Surface	alcanivorax	Prevotella	0
Surface	alcanivorax	Prosthecobacter	0
Surface	alcanivorax	Proteiniphilum	0
Surface	alcanivorax	Pseudahrensia	0
Surface	alcanivorax	Pseudarcicella	0
Surface	alcanivorax	Pseudarcobacter	0
Surface	alcanivorax	Pseudolabrys	0
Surface	alcanivorax	Pseudorhodobacter	0
Surface	alcanivorax	Pseudorhodoplanes	0
Surface	alcanivorax	Puniceispirillales	0
Surface	alcanivorax	RBG.13.54.9	0
Surface	alcanivorax	Rapidithrix	0
Surface	alcanivorax	Reinekea	0
Surface	alcanivorax	Reyranella	0
Surface	alcanivorax	Rhizorhapis	0
Surface	alcanivorax	Rhodobacter	0
Surface	alcanivorax	Rhodoluna	0
Surface	alcanivorax	Rhodopirellula	0
Surface	alcanivorax	Rhodoplanes	0
Surface	alcanivorax	Rhodothermaceae	0
Surface	alcanivorax	Rhodovastum	0
Surface	alcanivorax	Romboutsia	0
Surface	alcanivorax	Roseimaritima	0
Surface	alcanivorax	Roseimicrobium	0
Surface	alcanivorax	Roseobacter	0
Surface	alcanivorax	Roseomonas	0
Surface	alcanivorax	Roseovarius	0
Surface	alcanivorax	Rubricoccus	0
Surface	alcanivorax	Ruminococcus	0
Surface	alcanivorax	Runella	0
Surface	alcanivorax	S085	0
Surface	alcanivorax	SAR324_clade.Marine_group_B.	0
Surface	alcanivorax	SCGC_AAA011.D5	0
Surface	alcanivorax	SH3.11	0
Surface	alcanivorax	SL56_marine_group	0
Surface	alcanivorax	SM1A02	0
Surface	alcanivorax	SM2D12	0
Surface	alcanivorax	SS1.B.09.64	0
Surface	alcanivorax	SWB02	0
Surface	alcanivorax	Saccharimonadaceae	0
Surface	alcanivorax	Salinirepens	0
Surface	alcanivorax	Sandaracinus	0
Surface	alcanivorax	Sandarakinorhabdus	0
Surface	alcanivorax	Schlesneria	0
Surface	alcanivorax	Sediminibacterium	0
Surface	alcanivorax	Seonamhaeicola	0
Surface	alcanivorax	Sericytochromatia	0
Surface	alcanivorax	Shimia	0
Surface	alcanivorax	Silicimonas	0
Surface	alcanivorax	Snowella_0TU37S04	0
Surface	alcanivorax	Solibacillus	0
Surface	alcanivorax	Solitalea	0
Surface	alcanivorax	Sphaerotilus	0
Surface	alcanivorax	Sphingobium	0
Surface	alcanivorax	Sphingopyxis	0
Surface	alcanivorax	Sphingorhabdus	0
Surface	alcanivorax	Spirulina_P7	0
Surface	alcanivorax	Sporichthyaceae	0
Surface	alcanivorax	Stenotrophobacter	0
Surface	alcanivorax	Subdoligranulum	0
Surface	alcanivorax	Subgroup_17	0
Surface	alcanivorax	Subgroup_18	0
Surface	alcanivorax	Subgroup_9	0
Surface	alcanivorax	Sulfuricurvum	0
Surface	alcanivorax	Sulfurimonas	0
Surface	alcanivorax	Sulfurovum	0
Surface	alcanivorax	TM7a	0
Surface	alcanivorax	Tabrizicola	0
Surface	alcanivorax	Telmatocola	0
Surface	alcanivorax	Temperatibacter	0
Surface	alcanivorax	Tepidisphaera	0
Surface	alcanivorax	Tepidisphaeraceae	0
Surface	alcanivorax	Tepidisphaerales	0
Surface	alcanivorax	Terasakiella	0
[truncated: 14,529 more rows]

## Sheet: Table S5
Table S5. Pearson correlation matrix between potential PDB and NDB genera in wastewater samples.
[truncated: 45,071 more rows]

[truncated: 2 more sheets: Table S6, Table S7]
